# Supplementary material for: Current approaches to model extracellular electrical neural microstimulation
Source: Front Comput Neurosci. 2014 Feb 19;8:13. doi: 10.3389/fncom.2014.00013 (PMC3928616; doi:10.3389/fncom.2014.00013)
Supplement: Supplementary file 2 [file DataSheet2.ZIP]

Archive with 24 entries (22 files):
- HybridApproach_Step2_CableEquation/Fiber/
- HybridApproach_Step2_CableEquation/Fiber/Fiber_260um_Geometry.hoc
- HybridApproach_Step2_CableEquation/Fiber/Fiber_260um_initial_parameters_CA.hoc
- HybridApproach_Step2_CableEquation/Fiber/Fiber_260um_passive.hoc
- HybridApproach_Step2_CableEquation/Fiber/Fiber_260um_procedures.hoc
- HybridApproach_Step2_CableEquation/Fiber/file1.txt
- HybridApproach_Step2_CableEquation/Fiber/HybridApproach_auto
- HybridApproach_Step2_CableEquation/Fiber/HybridApproach_coord.txt
- HybridApproach_Step2_CableEquation/Fiber/HybridApproach_thresholds.txt
- HybridApproach_Step2_CableEquation/Fiber/HybridApproach_x_0050_y0050_z0050.hoc
- HybridApproach_Step2_CableEquation/Fiber/HybridApproach_x_0050_y0050_z0050_main.hoc
- HybridApproach_Step2_CableEquation/Fiber/README.txt
- HybridApproach_Step2_CableEquation/Neuron/
- HybridApproach_Step2_CableEquation/Neuron/file1.txt
- HybridApproach_Step2_CableEquation/Neuron/HybridApproach_auto
- HybridApproach_Step2_CableEquation/Neuron/HybridApproach_coord.txt
- HybridApproach_Step2_CableEquation/Neuron/HybridApproach_thresholds.txt
- HybridApproach_Step2_CableEquation/Neuron/HybridApproach_x_0050_y0050_z0050.hoc
- HybridApproach_Step2_CableEquation/Neuron/HybridApproach_x_0050_y0050_z0050_main.hoc
- HybridApproach_Step2_CableEquation/Neuron/Neuron_260um_Geometry.hoc
- HybridApproach_Step2_CableEquation/Neuron/Neuron_260um_initial_parameters_CA.hoc
- HybridApproach_Step2_CableEquation/Neuron/Neuron_260um_passive.hoc
- HybridApproach_Step2_CableEquation/Neuron/Neuron_260um_procedures.hoc
- HybridApproach_Step2_CableEquation/Neuron/README.txt
