# Supplementary material for: Current approaches to model extracellular electrical neural microstimulation
Source: Front Comput Neurosci. 2014 Feb 19;8:13. doi: 10.3389/fncom.2014.00013 (PMC3928616; doi:10.3389/fncom.2014.00013)
Supplement: Supplementary file 2 [file DataSheet2.ZIP › HybridApproach_Step2_CableEquation/Fiber/Fiber_260um_Geometry.hoc]

// Number of compartments
nsoma = 20
create soma[nsoma]
naxon = 120
create axon[naxon]
ndendrite = 120
create dendrite[ndendrite]

// Morphology
soma[0] {pt3dadd(0.000000,-10.000000,0.000000,2.000000) pt3dadd(0.000000,-9.000000,0.000000,2.000000)}
soma[1] {pt3dadd(0.000000,-9.000000,0.000000,2.000000) pt3dadd(0.000000,-8.000000,0.000000,2.000000)}
soma[2] {pt3dadd(0.000000,-8.000000,0.000000,2.000000) pt3dadd(0.000000,-7.000000,0.000000,2.000000)}
soma[3] {pt3dadd(0.000000,-7.000000,0.000000,2.000000) pt3dadd(0.000000,-6.000000,0.000000,2.000000)}
soma[4] {pt3dadd(0.000000,-6.000000,0.000000,2.000000) pt3dadd(0.000000,-5.000000,0.000000,2.000000)}
soma[5] {pt3dadd(0.000000,-5.000000,0.000000,2.000000) pt3dadd(0.000000,-4.000000,0.000000,2.000000)}
soma[6] {pt3dadd(0.000000,-4.000000,0.000000,2.000000) pt3dadd(0.000000,-3.000000,0.000000,2.000000)}
soma[7] {pt3dadd(0.000000,-3.000000,0.000000,2.000000) pt3dadd(0.000000,-2.000000,0.000000,2.000000)}
soma[8] {pt3dadd(0.000000,-2.000000,0.000000,2.000000) pt3dadd(0.000000,-1.000000,0.000000,2.000000)}
soma[9] {pt3dadd(0.000000,-1.000000,0.000000,2.000000) pt3dadd(0.000000,0.000000,0.000000,2.000000)}
soma[10] {pt3dadd(0.000000,0.000000,0.000000,2.000000) pt3dadd(0.000000,1.000000,0.000000,2.000000)}
soma[11] {pt3dadd(0.000000,1.000000,0.000000,2.000000) pt3dadd(0.000000,2.000000,0.000000,2.000000)}
soma[12] {pt3dadd(0.000000,2.000000,0.000000,2.000000) pt3dadd(0.000000,3.000000,0.000000,2.000000)}
soma[13] {pt3dadd(0.000000,3.000000,0.000000,2.000000) pt3dadd(0.000000,4.000000,0.000000,2.000000)}
soma[14] {pt3dadd(0.000000,4.000000,0.000000,2.000000) pt3dadd(0.000000,5.000000,0.000000,2.000000)}
soma[15] {pt3dadd(0.000000,5.000000,0.000000,2.000000) pt3dadd(0.000000,6.000000,0.000000,2.000000)}
soma[16] {pt3dadd(0.000000,6.000000,0.000000,2.000000) pt3dadd(0.000000,7.000000,0.000000,2.000000)}
soma[17] {pt3dadd(0.000000,7.000000,0.000000,2.000000) pt3dadd(0.000000,8.000000,0.000000,2.000000)}
soma[18] {pt3dadd(0.000000,8.000000,0.000000,2.000000) pt3dadd(0.000000,9.000000,0.000000,2.000000)}
soma[19] {pt3dadd(0.000000,9.000000,0.000000,2.000000) pt3dadd(0.000000,10.000000,0.000000,2.000000)}
dendrite[0] {pt3dadd(0.000000,10.000000,0.000000,2.000000) pt3dadd(0.000000,11.000000,0.000000,2.000000)}
dendrite[1] {pt3dadd(0.000000,11.000000,0.000000,2.000000) pt3dadd(0.000000,12.000000,0.000000,2.000000)}
dendrite[2] {pt3dadd(0.000000,12.000000,0.000000,2.000000) pt3dadd(0.000000,13.000000,0.000000,2.000000)}
dendrite[3] {pt3dadd(0.000000,13.000000,0.000000,2.000000) pt3dadd(0.000000,14.000000,0.000000,2.000000)}
dendrite[4] {pt3dadd(0.000000,14.000000,0.000000,2.000000) pt3dadd(0.000000,15.000000,0.000000,2.000000)}
dendrite[5] {pt3dadd(0.000000,15.000000,0.000000,2.000000) pt3dadd(0.000000,16.000000,0.000000,2.000000)}
dendrite[6] {pt3dadd(0.000000,16.000000,0.000000,2.000000) pt3dadd(0.000000,17.000000,0.000000,2.000000)}
dendrite[7] {pt3dadd(0.000000,17.000000,0.000000,2.000000) pt3dadd(0.000000,18.000000,0.000000,2.000000)}
dendrite[8] {pt3dadd(0.000000,18.000000,0.000000,2.000000) pt3dadd(0.000000,19.000000,0.000000,2.000000)}
dendrite[9] {pt3dadd(0.000000,19.000000,0.000000,2.000000) pt3dadd(0.000000,20.000000,0.000000,2.000000)}
dendrite[10] {pt3dadd(0.000000,20.000000,0.000000,2.000000) pt3dadd(0.000000,21.000000,0.000000,2.000000)}
dendrite[11] {pt3dadd(0.000000,21.000000,0.000000,2.000000) pt3dadd(0.000000,22.000000,0.000000,2.000000)}
dendrite[12] {pt3dadd(0.000000,22.000000,0.000000,2.000000) pt3dadd(0.000000,23.000000,0.000000,2.000000)}
dendrite[13] {pt3dadd(0.000000,23.000000,0.000000,2.000000) pt3dadd(0.000000,24.000000,0.000000,2.000000)}
dendrite[14] {pt3dadd(0.000000,24.000000,0.000000,2.000000) pt3dadd(0.000000,25.000000,0.000000,2.000000)}
dendrite[15] {pt3dadd(0.000000,25.000000,0.000000,2.000000) pt3dadd(0.000000,26.000000,0.000000,2.000000)}
dendrite[16] {pt3dadd(0.000000,26.000000,0.000000,2.000000) pt3dadd(0.000000,27.000000,0.000000,2.000000)}
dendrite[17] {pt3dadd(0.000000,27.000000,0.000000,2.000000) pt3dadd(0.000000,28.000000,0.000000,2.000000)}
dendrite[18] {pt3dadd(0.000000,28.000000,0.000000,2.000000) pt3dadd(0.000000,29.000000,0.000000,2.000000)}
dendrite[19] {pt3dadd(0.000000,29.000000,0.000000,2.000000) pt3dadd(0.000000,30.000000,0.000000,2.000000)}
dendrite[20] {pt3dadd(0.000000,30.000000,0.000000,2.000000) pt3dadd(0.000000,31.000000,0.000000,2.000000)}
dendrite[21] {pt3dadd(0.000000,31.000000,0.000000,2.000000) pt3dadd(0.000000,32.000000,0.000000,2.000000)}
dendrite[22] {pt3dadd(0.000000,32.000000,0.000000,2.000000) pt3dadd(0.000000,33.000000,0.000000,2.000000)}
dendrite[23] {pt3dadd(0.000000,33.000000,0.000000,2.000000) pt3dadd(0.000000,34.000000,0.000000,2.000000)}
dendrite[24] {pt3dadd(0.000000,34.000000,0.000000,2.000000) pt3dadd(0.000000,35.000000,0.000000,2.000000)}
dendrite[25] {pt3dadd(0.000000,35.000000,0.000000,2.000000) pt3dadd(0.000000,36.000000,0.000000,2.000000)}
dendrite[26] {pt3dadd(0.000000,36.000000,0.000000,2.000000) pt3dadd(0.000000,37.000000,0.000000,2.000000)}
dendrite[27] {pt3dadd(0.000000,37.000000,0.000000,2.000000) pt3dadd(0.000000,38.000000,0.000000,2.000000)}
dendrite[28] {pt3dadd(0.000000,38.000000,0.000000,2.000000) pt3dadd(0.000000,39.000000,0.000000,2.000000)}
dendrite[29] {pt3dadd(0.000000,39.000000,0.000000,2.000000) pt3dadd(0.000000,40.000000,0.000000,2.000000)}
dendrite[30] {pt3dadd(0.000000,40.000000,0.000000,2.000000) pt3dadd(0.000000,41.000000,0.000000,2.000000)}
dendrite[31] {pt3dadd(0.000000,41.000000,0.000000,2.000000) pt3dadd(0.000000,42.000000,0.000000,2.000000)}
dendrite[32] {pt3dadd(0.000000,42.000000,0.000000,2.000000) pt3dadd(0.000000,43.000000,0.000000,2.000000)}
dendrite[33] {pt3dadd(0.000000,43.000000,0.000000,2.000000) pt3dadd(0.000000,44.000000,0.000000,2.000000)}
dendrite[34] {pt3dadd(0.000000,44.000000,0.000000,2.000000) pt3dadd(0.000000,45.000000,0.000000,2.000000)}
dendrite[35] {pt3dadd(0.000000,45.000000,0.000000,2.000000) pt3dadd(0.000000,46.000000,0.000000,2.000000)}
dendrite[36] {pt3dadd(0.000000,46.000000,0.000000,2.000000) pt3dadd(0.000000,47.000000,0.000000,2.000000)}
dendrite[37] {pt3dadd(0.000000,47.000000,0.000000,2.000000) pt3dadd(0.000000,48.000000,0.000000,2.000000)}
dendrite[38] {pt3dadd(0.000000,48.000000,0.000000,2.000000) pt3dadd(0.000000,49.000000,0.000000,2.000000)}
dendrite[39] {pt3dadd(0.000000,49.000000,0.000000,2.000000) pt3dadd(0.000000,50.000000,0.000000,2.000000)}
dendrite[40] {pt3dadd(0.000000,50.000000,0.000000,2.000000) pt3dadd(0.000000,51.000000,0.000000,2.000000)}
dendrite[41] {pt3dadd(0.000000,51.000000,0.000000,2.000000) pt3dadd(0.000000,52.000000,0.000000,2.000000)}
dendrite[42] {pt3dadd(0.000000,52.000000,0.000000,2.000000) pt3dadd(0.000000,53.000000,0.000000,2.000000)}
dendrite[43] {pt3dadd(0.000000,53.000000,0.000000,2.000000) pt3dadd(0.000000,54.000000,0.000000,2.000000)}
dendrite[44] {pt3dadd(0.000000,54.000000,0.000000,2.000000) pt3dadd(0.000000,55.000000,0.000000,2.000000)}
dendrite[45] {pt3dadd(0.000000,55.000000,0.000000,2.000000) pt3dadd(0.000000,56.000000,0.000000,2.000000)}
dendrite[46] {pt3dadd(0.000000,56.000000,0.000000,2.000000) pt3dadd(0.000000,57.000000,0.000000,2.000000)}
dendrite[47] {pt3dadd(0.000000,57.000000,0.000000,2.000000) pt3dadd(0.000000,58.000000,0.000000,2.000000)}
dendrite[48] {pt3dadd(0.000000,58.000000,0.000000,2.000000) pt3dadd(0.000000,59.000000,0.000000,2.000000)}
dendrite[49] {pt3dadd(0.000000,59.000000,0.000000,2.000000) pt3dadd(0.000000,60.000000,0.000000,2.000000)}
dendrite[50] {pt3dadd(0.000000,60.000000,0.000000,2.000000) pt3dadd(0.000000,61.000000,0.000000,2.000000)}
dendrite[51] {pt3dadd(0.000000,61.000000,0.000000,2.000000) pt3dadd(0.000000,62.000000,0.000000,2.000000)}
dendrite[52] {pt3dadd(0.000000,62.000000,0.000000,2.000000) pt3dadd(0.000000,63.000000,0.000000,2.000000)}
dendrite[53] {pt3dadd(0.000000,63.000000,0.000000,2.000000) pt3dadd(0.000000,64.000000,0.000000,2.000000)}
dendrite[54] {pt3dadd(0.000000,64.000000,0.000000,2.000000) pt3dadd(0.000000,65.000000,0.000000,2.000000)}
dendrite[55] {pt3dadd(0.000000,65.000000,0.000000,2.000000) pt3dadd(0.000000,66.000000,0.000000,2.000000)}
dendrite[56] {pt3dadd(0.000000,66.000000,0.000000,2.000000) pt3dadd(0.000000,67.000000,0.000000,2.000000)}
dendrite[57] {pt3dadd(0.000000,67.000000,0.000000,2.000000) pt3dadd(0.000000,68.000000,0.000000,2.000000)}
dendrite[58] {pt3dadd(0.000000,68.000000,0.000000,2.000000) pt3dadd(0.000000,69.000000,0.000000,2.000000)}
dendrite[59] {pt3dadd(0.000000,69.000000,0.000000,2.000000) pt3dadd(0.000000,70.000000,0.000000,2.000000)}
dendrite[60] {pt3dadd(0.000000,70.000000,0.000000,2.000000) pt3dadd(0.000000,71.000000,0.000000,2.000000)}
dendrite[61] {pt3dadd(0.000000,71.000000,0.000000,2.000000) pt3dadd(0.000000,72.000000,0.000000,2.000000)}
dendrite[62] {pt3dadd(0.000000,72.000000,0.000000,2.000000) pt3dadd(0.000000,73.000000,0.000000,2.000000)}
dendrite[63] {pt3dadd(0.000000,73.000000,0.000000,2.000000) pt3dadd(0.000000,74.000000,0.000000,2.000000)}
dendrite[64] {pt3dadd(0.000000,74.000000,0.000000,2.000000) pt3dadd(0.000000,75.000000,0.000000,2.000000)}
dendrite[65] {pt3dadd(0.000000,75.000000,0.000000,2.000000) pt3dadd(0.000000,76.000000,0.000000,2.000000)}
dendrite[66] {pt3dadd(0.000000,76.000000,0.000000,2.000000) pt3dadd(0.000000,77.000000,0.000000,2.000000)}
dendrite[67] {pt3dadd(0.000000,77.000000,0.000000,2.000000) pt3dadd(0.000000,78.000000,0.000000,2.000000)}
dendrite[68] {pt3dadd(0.000000,78.000000,0.000000,2.000000) pt3dadd(0.000000,79.000000,0.000000,2.000000)}
dendrite[69] {pt3dadd(0.000000,79.000000,0.000000,2.000000) pt3dadd(0.000000,80.000000,0.000000,2.000000)}
dendrite[70] {pt3dadd(0.000000,80.000000,0.000000,2.000000) pt3dadd(0.000000,81.000000,0.000000,2.000000)}
dendrite[71] {pt3dadd(0.000000,81.000000,0.000000,2.000000) pt3dadd(0.000000,82.000000,0.000000,2.000000)}
dendrite[72] {pt3dadd(0.000000,82.000000,0.000000,2.000000) pt3dadd(0.000000,83.000000,0.000000,2.000000)}
dendrite[73] {pt3dadd(0.000000,83.000000,0.000000,2.000000) pt3dadd(0.000000,84.000000,0.000000,2.000000)}
dendrite[74] {pt3dadd(0.000000,84.000000,0.000000,2.000000) pt3dadd(0.000000,85.000000,0.000000,2.000000)}
dendrite[75] {pt3dadd(0.000000,85.000000,0.000000,2.000000) pt3dadd(0.000000,86.000000,0.000000,2.000000)}
dendrite[76] {pt3dadd(0.000000,86.000000,0.000000,2.000000) pt3dadd(0.000000,87.000000,0.000000,2.000000)}
dendrite[77] {pt3dadd(0.000000,87.000000,0.000000,2.000000) pt3dadd(0.000000,88.000000,0.000000,2.000000)}
dendrite[78] {pt3dadd(0.000000,88.000000,0.000000,2.000000) pt3dadd(0.000000,89.000000,0.000000,2.000000)}
dendrite[79] {pt3dadd(0.000000,89.000000,0.000000,2.000000) pt3dadd(0.000000,90.000000,0.000000,2.000000)}
dendrite[80] {pt3dadd(0.000000,90.000000,0.000000,2.000000) pt3dadd(0.000000,91.000000,0.000000,2.000000)}
dendrite[81] {pt3dadd(0.000000,91.000000,0.000000,2.000000) pt3dadd(0.000000,92.000000,0.000000,2.000000)}
dendrite[82] {pt3dadd(0.000000,92.000000,0.000000,2.000000) pt3dadd(0.000000,93.000000,0.000000,2.000000)}
dendrite[83] {pt3dadd(0.000000,93.000000,0.000000,2.000000) pt3dadd(0.000000,94.000000,0.000000,2.000000)}
dendrite[84] {pt3dadd(0.000000,94.000000,0.000000,2.000000) pt3dadd(0.000000,95.000000,0.000000,2.000000)}
dendrite[85] {pt3dadd(0.000000,95.000000,0.000000,2.000000) pt3dadd(0.000000,96.000000,0.000000,2.000000)}
dendrite[86] {pt3dadd(0.000000,96.000000,0.000000,2.000000) pt3dadd(0.000000,97.000000,0.000000,2.000000)}
dendrite[87] {pt3dadd(0.000000,97.000000,0.000000,2.000000) pt3dadd(0.000000,98.000000,0.000000,2.000000)}
dendrite[88] {pt3dadd(0.000000,98.000000,0.000000,2.000000) pt3dadd(0.000000,99.000000,0.000000,2.000000)}
dendrite[89] {pt3dadd(0.000000,99.000000,0.000000,2.000000) pt3dadd(0.000000,100.000000,0.000000,2.000000)}
dendrite[90] {pt3dadd(0.000000,100.000000,0.000000,2.000000) pt3dadd(0.000000,101.000000,0.000000,2.000000)}
dendrite[91] {pt3dadd(0.000000,101.000000,0.000000,2.000000) pt3dadd(0.000000,102.000000,0.000000,2.000000)}
dendrite[92] {pt3dadd(0.000000,102.000000,0.000000,2.000000) pt3dadd(0.000000,103.000000,0.000000,2.000000)}
dendrite[93] {pt3dadd(0.000000,103.000000,0.000000,2.000000) pt3dadd(0.000000,104.000000,0.000000,2.000000)}
dendrite[94] {pt3dadd(0.000000,104.000000,0.000000,2.000000) pt3dadd(0.000000,105.000000,0.000000,2.000000)}
dendrite[95] {pt3dadd(0.000000,105.000000,0.000000,2.000000) pt3dadd(0.000000,106.000000,0.000000,2.000000)}
dendrite[96] {pt3dadd(0.000000,106.000000,0.000000,2.000000) pt3dadd(0.000000,107.000000,0.000000,2.000000)}
dendrite[97] {pt3dadd(0.000000,107.000000,0.000000,2.000000) pt3dadd(0.000000,108.000000,0.000000,2.000000)}
dendrite[98] {pt3dadd(0.000000,108.000000,0.000000,2.000000) pt3dadd(0.000000,109.000000,0.000000,2.000000)}
dendrite[99] {pt3dadd(0.000000,109.000000,0.000000,2.000000) pt3dadd(0.000000,110.000000,0.000000,2.000000)}
dendrite[100] {pt3dadd(0.000000,110.000000,0.000000,2.000000) pt3dadd(0.000000,111.000000,0.000000,2.000000)}
dendrite[101] {pt3dadd(0.000000,111.000000,0.000000,2.000000) pt3dadd(0.000000,112.000000,0.000000,2.000000)}
dendrite[102] {pt3dadd(0.000000,112.000000,0.000000,2.000000) pt3dadd(0.000000,113.000000,0.000000,2.000000)}
dendrite[103] {pt3dadd(0.000000,113.000000,0.000000,2.000000) pt3dadd(0.000000,114.000000,0.000000,2.000000)}
dendrite[104] {pt3dadd(0.000000,114.000000,0.000000,2.000000) pt3dadd(0.000000,115.000000,0.000000,2.000000)}
dendrite[105] {pt3dadd(0.000000,115.000000,0.000000,2.000000) pt3dadd(0.000000,116.000000,0.000000,2.000000)}
dendrite[106] {pt3dadd(0.000000,116.000000,0.000000,2.000000) pt3dadd(0.000000,117.000000,0.000000,2.000000)}
dendrite[107] {pt3dadd(0.000000,117.000000,0.000000,2.000000) pt3dadd(0.000000,118.000000,0.000000,2.000000)}
dendrite[108] {pt3dadd(0.000000,118.000000,0.000000,2.000000) pt3dadd(0.000000,119.000000,0.000000,2.000000)}
dendrite[109] {pt3dadd(0.000000,119.000000,0.000000,2.000000) pt3dadd(0.000000,120.000000,0.000000,2.000000)}
dendrite[110] {pt3dadd(0.000000,120.000000,0.000000,2.000000) pt3dadd(0.000000,121.000000,0.000000,2.000000)}
dendrite[111] {pt3dadd(0.000000,121.000000,0.000000,2.000000) pt3dadd(0.000000,122.000000,0.000000,2.000000)}
dendrite[112] {pt3dadd(0.000000,122.000000,0.000000,2.000000) pt3dadd(0.000000,123.000000,0.000000,2.000000)}
dendrite[113] {pt3dadd(0.000000,123.000000,0.000000,2.000000) pt3dadd(0.000000,124.000000,0.000000,2.000000)}
dendrite[114] {pt3dadd(0.000000,124.000000,0.000000,2.000000) pt3dadd(0.000000,125.000000,0.000000,2.000000)}
dendrite[115] {pt3dadd(0.000000,125.000000,0.000000,2.000000) pt3dadd(0.000000,126.000000,0.000000,2.000000)}
dendrite[116] {pt3dadd(0.000000,126.000000,0.000000,2.000000) pt3dadd(0.000000,127.000000,0.000000,2.000000)}
dendrite[117] {pt3dadd(0.000000,127.000000,0.000000,2.000000) pt3dadd(0.000000,128.000000,0.000000,2.000000)}
dendrite[118] {pt3dadd(0.000000,128.000000,0.000000,2.000000) pt3dadd(0.000000,129.000000,0.000000,2.000000)}
dendrite[119] {pt3dadd(0.000000,129.000000,0.000000,2.000000) pt3dadd(0.000000,130.000000,0.000000,2.000000)}
axon[0] {pt3dadd(0.000000,-10.000000,0.000000,2.000000) pt3dadd(0.000000,-11.000000,0.000000,2.000000)}
axon[1] {pt3dadd(0.000000,-11.000000,0.000000,2.000000) pt3dadd(0.000000,-12.000000,0.000000,2.000000)}
axon[2] {pt3dadd(0.000000,-12.000000,0.000000,2.000000) pt3dadd(0.000000,-13.000000,0.000000,2.000000)}
axon[3] {pt3dadd(0.000000,-13.000000,0.000000,2.000000) pt3dadd(0.000000,-14.000000,0.000000,2.000000)}
axon[4] {pt3dadd(0.000000,-14.000000,0.000000,2.000000) pt3dadd(0.000000,-15.000000,0.000000,2.000000)}
axon[5] {pt3dadd(0.000000,-15.000000,0.000000,2.000000) pt3dadd(0.000000,-16.000000,0.000000,2.000000)}
axon[6] {pt3dadd(0.000000,-16.000000,0.000000,2.000000) pt3dadd(0.000000,-17.000000,0.000000,2.000000)}
axon[7] {pt3dadd(0.000000,-17.000000,0.000000,2.000000) pt3dadd(0.000000,-18.000000,0.000000,2.000000)}
axon[8] {pt3dadd(0.000000,-18.000000,0.000000,2.000000) pt3dadd(0.000000,-19.000000,0.000000,2.000000)}
axon[9] {pt3dadd(0.000000,-19.000000,0.000000,2.000000) pt3dadd(0.000000,-20.000000,0.000000,2.000000)}
axon[10] {pt3dadd(0.000000,-20.000000,0.000000,2.000000) pt3dadd(0.000000,-21.000000,0.000000,2.000000)}
axon[11] {pt3dadd(0.000000,-21.000000,0.000000,2.000000) pt3dadd(0.000000,-22.000000,0.000000,2.000000)}
axon[12] {pt3dadd(0.000000,-22.000000,0.000000,2.000000) pt3dadd(0.000000,-23.000000,0.000000,2.000000)}
axon[13] {pt3dadd(0.000000,-23.000000,0.000000,2.000000) pt3dadd(0.000000,-24.000000,0.000000,2.000000)}
axon[14] {pt3dadd(0.000000,-24.000000,0.000000,2.000000) pt3dadd(0.000000,-25.000000,0.000000,2.000000)}
axon[15] {pt3dadd(0.000000,-25.000000,0.000000,2.000000) pt3dadd(0.000000,-26.000000,0.000000,2.000000)}
axon[16] {pt3dadd(0.000000,-26.000000,0.000000,2.000000) pt3dadd(0.000000,-27.000000,0.000000,2.000000)}
axon[17] {pt3dadd(0.000000,-27.000000,0.000000,2.000000) pt3dadd(0.000000,-28.000000,0.000000,2.000000)}
axon[18] {pt3dadd(0.000000,-28.000000,0.000000,2.000000) pt3dadd(0.000000,-29.000000,0.000000,2.000000)}
axon[19] {pt3dadd(0.000000,-29.000000,0.000000,2.000000) pt3dadd(0.000000,-30.000000,0.000000,2.000000)}
axon[20] {pt3dadd(0.000000,-30.000000,0.000000,2.000000) pt3dadd(0.000000,-31.000000,0.000000,2.000000)}
axon[21] {pt3dadd(0.000000,-31.000000,0.000000,2.000000) pt3dadd(0.000000,-32.000000,0.000000,2.000000)}
axon[22] {pt3dadd(0.000000,-32.000000,0.000000,2.000000) pt3dadd(0.000000,-33.000000,0.000000,2.000000)}
axon[23] {pt3dadd(0.000000,-33.000000,0.000000,2.000000) pt3dadd(0.000000,-34.000000,0.000000,2.000000)}
axon[24] {pt3dadd(0.000000,-34.000000,0.000000,2.000000) pt3dadd(0.000000,-35.000000,0.000000,2.000000)}
axon[25] {pt3dadd(0.000000,-35.000000,0.000000,2.000000) pt3dadd(0.000000,-36.000000,0.000000,2.000000)}
axon[26] {pt3dadd(0.000000,-36.000000,0.000000,2.000000) pt3dadd(0.000000,-37.000000,0.000000,2.000000)}
axon[27] {pt3dadd(0.000000,-37.000000,0.000000,2.000000) pt3dadd(0.000000,-38.000000,0.000000,2.000000)}
axon[28] {pt3dadd(0.000000,-38.000000,0.000000,2.000000) pt3dadd(0.000000,-39.000000,0.000000,2.000000)}
axon[29] {pt3dadd(0.000000,-39.000000,0.000000,2.000000) pt3dadd(0.000000,-40.000000,0.000000,2.000000)}
axon[30] {pt3dadd(0.000000,-40.000000,0.000000,2.000000) pt3dadd(0.000000,-41.000000,0.000000,2.000000)}
axon[31] {pt3dadd(0.000000,-41.000000,0.000000,2.000000) pt3dadd(0.000000,-42.000000,0.000000,2.000000)}
axon[32] {pt3dadd(0.000000,-42.000000,0.000000,2.000000) pt3dadd(0.000000,-43.000000,0.000000,2.000000)}
axon[33] {pt3dadd(0.000000,-43.000000,0.000000,2.000000) pt3dadd(0.000000,-44.000000,0.000000,2.000000)}
axon[34] {pt3dadd(0.000000,-44.000000,0.000000,2.000000) pt3dadd(0.000000,-45.000000,0.000000,2.000000)}
axon[35] {pt3dadd(0.000000,-45.000000,0.000000,2.000000) pt3dadd(0.000000,-46.000000,0.000000,2.000000)}
axon[36] {pt3dadd(0.000000,-46.000000,0.000000,2.000000) pt3dadd(0.000000,-47.000000,0.000000,2.000000)}
axon[37] {pt3dadd(0.000000,-47.000000,0.000000,2.000000) pt3dadd(0.000000,-48.000000,0.000000,2.000000)}
axon[38] {pt3dadd(0.000000,-48.000000,0.000000,2.000000) pt3dadd(0.000000,-49.000000,0.000000,2.000000)}
axon[39] {pt3dadd(0.000000,-49.000000,0.000000,2.000000) pt3dadd(0.000000,-50.000000,0.000000,2.000000)}
axon[40] {pt3dadd(0.000000,-50.000000,0.000000,2.000000) pt3dadd(0.000000,-51.000000,0.000000,2.000000)}
axon[41] {pt3dadd(0.000000,-51.000000,0.000000,2.000000) pt3dadd(0.000000,-52.000000,0.000000,2.000000)}
axon[42] {pt3dadd(0.000000,-52.000000,0.000000,2.000000) pt3dadd(0.000000,-53.000000,0.000000,2.000000)}
axon[43] {pt3dadd(0.000000,-53.000000,0.000000,2.000000) pt3dadd(0.000000,-54.000000,0.000000,2.000000)}
axon[44] {pt3dadd(0.000000,-54.000000,0.000000,2.000000) pt3dadd(0.000000,-55.000000,0.000000,2.000000)}
axon[45] {pt3dadd(0.000000,-55.000000,0.000000,2.000000) pt3dadd(0.000000,-56.000000,0.000000,2.000000)}
axon[46] {pt3dadd(0.000000,-56.000000,0.000000,2.000000) pt3dadd(0.000000,-57.000000,0.000000,2.000000)}
axon[47] {pt3dadd(0.000000,-57.000000,0.000000,2.000000) pt3dadd(0.000000,-58.000000,0.000000,2.000000)}
axon[48] {pt3dadd(0.000000,-58.000000,0.000000,2.000000) pt3dadd(0.000000,-59.000000,0.000000,2.000000)}
axon[49] {pt3dadd(0.000000,-59.000000,0.000000,2.000000) pt3dadd(0.000000,-60.000000,0.000000,2.000000)}
axon[50] {pt3dadd(0.000000,-60.000000,0.000000,2.000000) pt3dadd(0.000000,-61.000000,0.000000,2.000000)}
axon[51] {pt3dadd(0.000000,-61.000000,0.000000,2.000000) pt3dadd(0.000000,-62.000000,0.000000,2.000000)}
axon[52] {pt3dadd(0.000000,-62.000000,0.000000,2.000000) pt3dadd(0.000000,-63.000000,0.000000,2.000000)}
axon[53] {pt3dadd(0.000000,-63.000000,0.000000,2.000000) pt3dadd(0.000000,-64.000000,0.000000,2.000000)}
axon[54] {pt3dadd(0.000000,-64.000000,0.000000,2.000000) pt3dadd(0.000000,-65.000000,0.000000,2.000000)}
axon[55] {pt3dadd(0.000000,-65.000000,0.000000,2.000000) pt3dadd(0.000000,-66.000000,0.000000,2.000000)}
axon[56] {pt3dadd(0.000000,-66.000000,0.000000,2.000000) pt3dadd(0.000000,-67.000000,0.000000,2.000000)}
axon[57] {pt3dadd(0.000000,-67.000000,0.000000,2.000000) pt3dadd(0.000000,-68.000000,0.000000,2.000000)}
axon[58] {pt3dadd(0.000000,-68.000000,0.000000,2.000000) pt3dadd(0.000000,-69.000000,0.000000,2.000000)}
axon[59] {pt3dadd(0.000000,-69.000000,0.000000,2.000000) pt3dadd(0.000000,-70.000000,0.000000,2.000000)}
axon[60] {pt3dadd(0.000000,-70.000000,0.000000,2.000000) pt3dadd(0.000000,-71.000000,0.000000,2.000000)}
axon[61] {pt3dadd(0.000000,-71.000000,0.000000,2.000000) pt3dadd(0.000000,-72.000000,0.000000,2.000000)}
axon[62] {pt3dadd(0.000000,-72.000000,0.000000,2.000000) pt3dadd(0.000000,-73.000000,0.000000,2.000000)}
axon[63] {pt3dadd(0.000000,-73.000000,0.000000,2.000000) pt3dadd(0.000000,-74.000000,0.000000,2.000000)}
axon[64] {pt3dadd(0.000000,-74.000000,0.000000,2.000000) pt3dadd(0.000000,-75.000000,0.000000,2.000000)}
axon[65] {pt3dadd(0.000000,-75.000000,0.000000,2.000000) pt3dadd(0.000000,-76.000000,0.000000,2.000000)}
axon[66] {pt3dadd(0.000000,-76.000000,0.000000,2.000000) pt3dadd(0.000000,-77.000000,0.000000,2.000000)}
axon[67] {pt3dadd(0.000000,-77.000000,0.000000,2.000000) pt3dadd(0.000000,-78.000000,0.000000,2.000000)}
axon[68] {pt3dadd(0.000000,-78.000000,0.000000,2.000000) pt3dadd(0.000000,-79.000000,0.000000,2.000000)}
axon[69] {pt3dadd(0.000000,-79.000000,0.000000,2.000000) pt3dadd(0.000000,-80.000000,0.000000,2.000000)}
axon[70] {pt3dadd(0.000000,-80.000000,0.000000,2.000000) pt3dadd(0.000000,-81.000000,0.000000,2.000000)}
axon[71] {pt3dadd(0.000000,-81.000000,0.000000,2.000000) pt3dadd(0.000000,-82.000000,0.000000,2.000000)}
axon[72] {pt3dadd(0.000000,-82.000000,0.000000,2.000000) pt3dadd(0.000000,-83.000000,0.000000,2.000000)}
axon[73] {pt3dadd(0.000000,-83.000000,0.000000,2.000000) pt3dadd(0.000000,-84.000000,0.000000,2.000000)}
axon[74] {pt3dadd(0.000000,-84.000000,0.000000,2.000000) pt3dadd(0.000000,-85.000000,0.000000,2.000000)}
axon[75] {pt3dadd(0.000000,-85.000000,0.000000,2.000000) pt3dadd(0.000000,-86.000000,0.000000,2.000000)}
axon[76] {pt3dadd(0.000000,-86.000000,0.000000,2.000000) pt3dadd(0.000000,-87.000000,0.000000,2.000000)}
axon[77] {pt3dadd(0.000000,-87.000000,0.000000,2.000000) pt3dadd(0.000000,-88.000000,0.000000,2.000000)}
axon[78] {pt3dadd(0.000000,-88.000000,0.000000,2.000000) pt3dadd(0.000000,-89.000000,0.000000,2.000000)}
axon[79] {pt3dadd(0.000000,-89.000000,0.000000,2.000000) pt3dadd(0.000000,-90.000000,0.000000,2.000000)}
axon[80] {pt3dadd(0.000000,-90.000000,0.000000,2.000000) pt3dadd(0.000000,-91.000000,0.000000,2.000000)}
axon[81] {pt3dadd(0.000000,-91.000000,0.000000,2.000000) pt3dadd(0.000000,-92.000000,0.000000,2.000000)}
axon[82] {pt3dadd(0.000000,-92.000000,0.000000,2.000000) pt3dadd(0.000000,-93.000000,0.000000,2.000000)}
axon[83] {pt3dadd(0.000000,-93.000000,0.000000,2.000000) pt3dadd(0.000000,-94.000000,0.000000,2.000000)}
axon[84] {pt3dadd(0.000000,-94.000000,0.000000,2.000000) pt3dadd(0.000000,-95.000000,0.000000,2.000000)}
axon[85] {pt3dadd(0.000000,-95.000000,0.000000,2.000000) pt3dadd(0.000000,-96.000000,0.000000,2.000000)}
axon[86] {pt3dadd(0.000000,-96.000000,0.000000,2.000000) pt3dadd(0.000000,-97.000000,0.000000,2.000000)}
axon[87] {pt3dadd(0.000000,-97.000000,0.000000,2.000000) pt3dadd(0.000000,-98.000000,0.000000,2.000000)}
axon[88] {pt3dadd(0.000000,-98.000000,0.000000,2.000000) pt3dadd(0.000000,-99.000000,0.000000,2.000000)}
axon[89] {pt3dadd(0.000000,-99.000000,0.000000,2.000000) pt3dadd(0.000000,-100.000000,0.000000,2.000000)}
axon[90] {pt3dadd(0.000000,-100.000000,0.000000,2.000000) pt3dadd(0.000000,-101.000000,0.000000,2.000000)}
axon[91] {pt3dadd(0.000000,-101.000000,0.000000,2.000000) pt3dadd(0.000000,-102.000000,0.000000,2.000000)}
axon[92] {pt3dadd(0.000000,-102.000000,0.000000,2.000000) pt3dadd(0.000000,-103.000000,0.000000,2.000000)}
axon[93] {pt3dadd(0.000000,-103.000000,0.000000,2.000000) pt3dadd(0.000000,-104.000000,0.000000,2.000000)}
axon[94] {pt3dadd(0.000000,-104.000000,0.000000,2.000000) pt3dadd(0.000000,-105.000000,0.000000,2.000000)}
axon[95] {pt3dadd(0.000000,-105.000000,0.000000,2.000000) pt3dadd(0.000000,-106.000000,0.000000,2.000000)}
axon[96] {pt3dadd(0.000000,-106.000000,0.000000,2.000000) pt3dadd(0.000000,-107.000000,0.000000,2.000000)}
axon[97] {pt3dadd(0.000000,-107.000000,0.000000,2.000000) pt3dadd(0.000000,-108.000000,0.000000,2.000000)}
axon[98] {pt3dadd(0.000000,-108.000000,0.000000,2.000000) pt3dadd(0.000000,-109.000000,0.000000,2.000000)}
axon[99] {pt3dadd(0.000000,-109.000000,0.000000,2.000000) pt3dadd(0.000000,-110.000000,0.000000,2.000000)}
axon[100] {pt3dadd(0.000000,-110.000000,0.000000,2.000000) pt3dadd(0.000000,-111.000000,0.000000,2.000000)}
axon[101] {pt3dadd(0.000000,-111.000000,0.000000,2.000000) pt3dadd(0.000000,-112.000000,0.000000,2.000000)}
axon[102] {pt3dadd(0.000000,-112.000000,0.000000,2.000000) pt3dadd(0.000000,-113.000000,0.000000,2.000000)}
axon[103] {pt3dadd(0.000000,-113.000000,0.000000,2.000000) pt3dadd(0.000000,-114.000000,0.000000,2.000000)}
axon[104] {pt3dadd(0.000000,-114.000000,0.000000,2.000000) pt3dadd(0.000000,-115.000000,0.000000,2.000000)}
axon[105] {pt3dadd(0.000000,-115.000000,0.000000,2.000000) pt3dadd(0.000000,-116.000000,0.000000,2.000000)}
axon[106] {pt3dadd(0.000000,-116.000000,0.000000,2.000000) pt3dadd(0.000000,-117.000000,0.000000,2.000000)}
axon[107] {pt3dadd(0.000000,-117.000000,0.000000,2.000000) pt3dadd(0.000000,-118.000000,0.000000,2.000000)}
axon[108] {pt3dadd(0.000000,-118.000000,0.000000,2.000000) pt3dadd(0.000000,-119.000000,0.000000,2.000000)}
axon[109] {pt3dadd(0.000000,-119.000000,0.000000,2.000000) pt3dadd(0.000000,-120.000000,0.000000,2.000000)}
axon[110] {pt3dadd(0.000000,-120.000000,0.000000,2.000000) pt3dadd(0.000000,-121.000000,0.000000,2.000000)}
axon[111] {pt3dadd(0.000000,-121.000000,0.000000,2.000000) pt3dadd(0.000000,-122.000000,0.000000,2.000000)}
axon[112] {pt3dadd(0.000000,-122.000000,0.000000,2.000000) pt3dadd(0.000000,-123.000000,0.000000,2.000000)}
axon[113] {pt3dadd(0.000000,-123.000000,0.000000,2.000000) pt3dadd(0.000000,-124.000000,0.000000,2.000000)}
axon[114] {pt3dadd(0.000000,-124.000000,0.000000,2.000000) pt3dadd(0.000000,-125.000000,0.000000,2.000000)}
axon[115] {pt3dadd(0.000000,-125.000000,0.000000,2.000000) pt3dadd(0.000000,-126.000000,0.000000,2.000000)}
axon[116] {pt3dadd(0.000000,-126.000000,0.000000,2.000000) pt3dadd(0.000000,-127.000000,0.000000,2.000000)}
axon[117] {pt3dadd(0.000000,-127.000000,0.000000,2.000000) pt3dadd(0.000000,-128.000000,0.000000,2.000000)}
axon[118] {pt3dadd(0.000000,-128.000000,0.000000,2.000000) pt3dadd(0.000000,-129.000000,0.000000,2.000000)}
axon[119] {pt3dadd(0.000000,-129.000000,0.000000,2.000000) pt3dadd(0.000000,-130.000000,0.000000,2.000000)}

// Connections
soma[0] connect soma[1](0), 1
soma[1] connect soma[2](0), 1
soma[2] connect soma[3](0), 1
soma[3] connect soma[4](0), 1
soma[4] connect soma[5](0), 1
soma[5] connect soma[6](0), 1
soma[6] connect soma[7](0), 1
soma[7] connect soma[8](0), 1
soma[8] connect soma[9](0), 1
soma[9] connect soma[10](0), 1
soma[10] connect soma[11](0), 1
soma[11] connect soma[12](0), 1
soma[12] connect soma[13](0), 1
soma[13] connect soma[14](0), 1
soma[14] connect soma[15](0), 1
soma[15] connect soma[16](0), 1
soma[16] connect soma[17](0), 1
soma[17] connect soma[18](0), 1
soma[18] connect soma[19](0), 1
soma[19] connect dendrite[0](0), 1
dendrite[0] connect dendrite[1](0), 1
dendrite[1] connect dendrite[2](0), 1
dendrite[2] connect dendrite[3](0), 1
dendrite[3] connect dendrite[4](0), 1
dendrite[4] connect dendrite[5](0), 1
dendrite[5] connect dendrite[6](0), 1
dendrite[6] connect dendrite[7](0), 1
dendrite[7] connect dendrite[8](0), 1
dendrite[8] connect dendrite[9](0), 1
dendrite[9] connect dendrite[10](0), 1
dendrite[10] connect dendrite[11](0), 1
dendrite[11] connect dendrite[12](0), 1
dendrite[12] connect dendrite[13](0), 1
dendrite[13] connect dendrite[14](0), 1
dendrite[14] connect dendrite[15](0), 1
dendrite[15] connect dendrite[16](0), 1
dendrite[16] connect dendrite[17](0), 1
dendrite[17] connect dendrite[18](0), 1
dendrite[18] connect dendrite[19](0), 1
dendrite[19] connect dendrite[20](0), 1
dendrite[20] connect dendrite[21](0), 1
dendrite[21] connect dendrite[22](0), 1
dendrite[22] connect dendrite[23](0), 1
dendrite[23] connect dendrite[24](0), 1
dendrite[24] connect dendrite[25](0), 1
dendrite[25] connect dendrite[26](0), 1
dendrite[26] connect dendrite[27](0), 1
dendrite[27] connect dendrite[28](0), 1
dendrite[28] connect dendrite[29](0), 1
dendrite[29] connect dendrite[30](0), 1
dendrite[30] connect dendrite[31](0), 1
dendrite[31] connect dendrite[32](0), 1
dendrite[32] connect dendrite[33](0), 1
dendrite[33] connect dendrite[34](0), 1
dendrite[34] connect dendrite[35](0), 1
dendrite[35] connect dendrite[36](0), 1
dendrite[36] connect dendrite[37](0), 1
dendrite[37] connect dendrite[38](0), 1
dendrite[38] connect dendrite[39](0), 1
dendrite[39] connect dendrite[40](0), 1
dendrite[40] connect dendrite[41](0), 1
dendrite[41] connect dendrite[42](0), 1
dendrite[42] connect dendrite[43](0), 1
dendrite[43] connect dendrite[44](0), 1
dendrite[44] connect dendrite[45](0), 1
dendrite[45] connect dendrite[46](0), 1
dendrite[46] connect dendrite[47](0), 1
dendrite[47] connect dendrite[48](0), 1
dendrite[48] connect dendrite[49](0), 1
dendrite[49] connect dendrite[50](0), 1
dendrite[50] connect dendrite[51](0), 1
dendrite[51] connect dendrite[52](0), 1
dendrite[52] connect dendrite[53](0), 1
dendrite[53] connect dendrite[54](0), 1
dendrite[54] connect dendrite[55](0), 1
dendrite[55] connect dendrite[56](0), 1
dendrite[56] connect dendrite[57](0), 1
dendrite[57] connect dendrite[58](0), 1
dendrite[58] connect dendrite[59](0), 1
dendrite[59] connect dendrite[60](0), 1
dendrite[60] connect dendrite[61](0), 1
dendrite[61] connect dendrite[62](0), 1
dendrite[62] connect dendrite[63](0), 1
dendrite[63] connect dendrite[64](0), 1
dendrite[64] connect dendrite[65](0), 1
dendrite[65] connect dendrite[66](0), 1
dendrite[66] connect dendrite[67](0), 1
dendrite[67] connect dendrite[68](0), 1
dendrite[68] connect dendrite[69](0), 1
dendrite[69] connect dendrite[70](0), 1
dendrite[70] connect dendrite[71](0), 1
dendrite[71] connect dendrite[72](0), 1
dendrite[72] connect dendrite[73](0), 1
dendrite[73] connect dendrite[74](0), 1
dendrite[74] connect dendrite[75](0), 1
dendrite[75] connect dendrite[76](0), 1
dendrite[76] connect dendrite[77](0), 1
dendrite[77] connect dendrite[78](0), 1
dendrite[78] connect dendrite[79](0), 1
dendrite[79] connect dendrite[80](0), 1
dendrite[80] connect dendrite[81](0), 1
dendrite[81] connect dendrite[82](0), 1
dendrite[82] connect dendrite[83](0), 1
dendrite[83] connect dendrite[84](0), 1
dendrite[84] connect dendrite[85](0), 1
dendrite[85] connect dendrite[86](0), 1
dendrite[86] connect dendrite[87](0), 1
dendrite[87] connect dendrite[88](0), 1
dendrite[88] connect dendrite[89](0), 1
dendrite[89] connect dendrite[90](0), 1
dendrite[90] connect dendrite[91](0), 1
dendrite[91] connect dendrite[92](0), 1
dendrite[92] connect dendrite[93](0), 1
dendrite[93] connect dendrite[94](0), 1
dendrite[94] connect dendrite[95](0), 1
dendrite[95] connect dendrite[96](0), 1
dendrite[96] connect dendrite[97](0), 1
dendrite[97] connect dendrite[98](0), 1
dendrite[98] connect dendrite[99](0), 1
dendrite[99] connect dendrite[100](0), 1
dendrite[100] connect dendrite[101](0), 1
dendrite[101] connect dendrite[102](0), 1
dendrite[102] connect dendrite[103](0), 1
dendrite[103] connect dendrite[104](0), 1
dendrite[104] connect dendrite[105](0), 1
dendrite[105] connect dendrite[106](0), 1
dendrite[106] connect dendrite[107](0), 1
dendrite[107] connect dendrite[108](0), 1
dendrite[108] connect dendrite[109](0), 1
dendrite[109] connect dendrite[110](0), 1
dendrite[110] connect dendrite[111](0), 1
dendrite[111] connect dendrite[112](0), 1
dendrite[112] connect dendrite[113](0), 1
dendrite[113] connect dendrite[114](0), 1
dendrite[114] connect dendrite[115](0), 1
dendrite[115] connect dendrite[116](0), 1
dendrite[116] connect dendrite[117](0), 1
dendrite[117] connect dendrite[118](0), 1
dendrite[118] connect dendrite[119](0), 1
soma[0] connect axon[0](0), 0
axon[0] connect axon[1](0), 1
axon[1] connect axon[2](0), 1
axon[2] connect axon[3](0), 1
axon[3] connect axon[4](0), 1
axon[4] connect axon[5](0), 1
axon[5] connect axon[6](0), 1
axon[6] connect axon[7](0), 1
axon[7] connect axon[8](0), 1
axon[8] connect axon[9](0), 1
axon[9] connect axon[10](0), 1
axon[10] connect axon[11](0), 1
axon[11] connect axon[12](0), 1
axon[12] connect axon[13](0), 1
axon[13] connect axon[14](0), 1
axon[14] connect axon[15](0), 1
axon[15] connect axon[16](0), 1
axon[16] connect axon[17](0), 1
axon[17] connect axon[18](0), 1
axon[18] connect axon[19](0), 1
axon[19] connect axon[20](0), 1
axon[20] connect axon[21](0), 1
axon[21] connect axon[22](0), 1
axon[22] connect axon[23](0), 1
axon[23] connect axon[24](0), 1
axon[24] connect axon[25](0), 1
axon[25] connect axon[26](0), 1
axon[26] connect axon[27](0), 1
axon[27] connect axon[28](0), 1
axon[28] connect axon[29](0), 1
axon[29] connect axon[30](0), 1
axon[30] connect axon[31](0), 1
axon[31] connect axon[32](0), 1
axon[32] connect axon[33](0), 1
axon[33] connect axon[34](0), 1
axon[34] connect axon[35](0), 1
axon[35] connect axon[36](0), 1
axon[36] connect axon[37](0), 1
axon[37] connect axon[38](0), 1
axon[38] connect axon[39](0), 1
axon[39] connect axon[40](0), 1
axon[40] connect axon[41](0), 1
axon[41] connect axon[42](0), 1
axon[42] connect axon[43](0), 1
axon[43] connect axon[44](0), 1
axon[44] connect axon[45](0), 1
axon[45] connect axon[46](0), 1
axon[46] connect axon[47](0), 1
axon[47] connect axon[48](0), 1
axon[48] connect axon[49](0), 1
axon[49] connect axon[50](0), 1
axon[50] connect axon[51](0), 1
axon[51] connect axon[52](0), 1
axon[52] connect axon[53](0), 1
axon[53] connect axon[54](0), 1
axon[54] connect axon[55](0), 1
axon[55] connect axon[56](0), 1
axon[56] connect axon[57](0), 1
axon[57] connect axon[58](0), 1
axon[58] connect axon[59](0), 1
axon[59] connect axon[60](0), 1
axon[60] connect axon[61](0), 1
axon[61] connect axon[62](0), 1
axon[62] connect axon[63](0), 1
axon[63] connect axon[64](0), 1
axon[64] connect axon[65](0), 1
axon[65] connect axon[66](0), 1
axon[66] connect axon[67](0), 1
axon[67] connect axon[68](0), 1
axon[68] connect axon[69](0), 1
axon[69] connect axon[70](0), 1
axon[70] connect axon[71](0), 1
axon[71] connect axon[72](0), 1
axon[72] connect axon[73](0), 1
axon[73] connect axon[74](0), 1
axon[74] connect axon[75](0), 1
axon[75] connect axon[76](0), 1
axon[76] connect axon[77](0), 1
axon[77] connect axon[78](0), 1
axon[78] connect axon[79](0), 1
axon[79] connect axon[80](0), 1
axon[80] connect axon[81](0), 1
axon[81] connect axon[82](0), 1
axon[82] connect axon[83](0), 1
axon[83] connect axon[84](0), 1
axon[84] connect axon[85](0), 1
axon[85] connect axon[86](0), 1
axon[86] connect axon[87](0), 1
axon[87] connect axon[88](0), 1
axon[88] connect axon[89](0), 1
axon[89] connect axon[90](0), 1
axon[90] connect axon[91](0), 1
axon[91] connect axon[92](0), 1
axon[92] connect axon[93](0), 1
axon[93] connect axon[94](0), 1
axon[94] connect axon[95](0), 1
axon[95] connect axon[96](0), 1
axon[96] connect axon[97](0), 1
axon[97] connect axon[98](0), 1
axon[98] connect axon[99](0), 1
axon[99] connect axon[100](0), 1
axon[100] connect axon[101](0), 1
axon[101] connect axon[102](0), 1
axon[102] connect axon[103](0), 1
axon[103] connect axon[104](0), 1
axon[104] connect axon[105](0), 1
axon[105] connect axon[106](0), 1
axon[106] connect axon[107](0), 1
axon[107] connect axon[108](0), 1
axon[108] connect axon[109](0), 1
axon[109] connect axon[110](0), 1
axon[110] connect axon[111](0), 1
axon[111] connect axon[112](0), 1
axon[112] connect axon[113](0), 1
axon[113] connect axon[114](0), 1
axon[114] connect axon[115](0), 1
axon[115] connect axon[116](0), 1
axon[116] connect axon[117](0), 1
axon[117] connect axon[118](0), 1
axon[118] connect axon[119](0), 1
