# Supplementary material for: Current approaches to model extracellular electrical neural microstimulation
Source: Front Comput Neurosci. 2014 Feb 19;8:13. doi: 10.3389/fncom.2014.00013 (PMC3928616; doi:10.3389/fncom.2014.00013)
Supplement: Supplementary file 2 [file DataSheet2.ZIP › HybridApproach_Step2_CableEquation/Fiber/Fiber_260um_initial_parameters_CA.hoc]

// DEFINE INITIAL PARAMETERS //

intensity0_def = 0
intensity1_def = -1 // -1 for a cathodic stimulation, ...
intensity2_def = 0
intensity3_def = 1 // ... +1 for an anodic stimulation
intensity4_def = 0

length0 = 1
length1 = 1
length2 = 0
length3 = 1
length4 = 45

time0 = 0
time1 = time0 + length0
time2 = time1 + length1
time3 = time2 + length2
time4 = time3 + length3
time5 = time4 + length4

intensity = 1
intensity_low = 0
intensity_high = 2
dichotomie = 0
SDT = -20 // seuil de detection
displayall = 0
dt0 = 0.01

writefile = 1

objref f1
f1 = new File()
f1.wopen("file1.txt") // open file1 for writing

access soma[0]
