# Supplementary material for: Current approaches to model extracellular electrical neural microstimulation
Source: Front Comput Neurosci. 2014 Feb 19;8:13. doi: 10.3389/fncom.2014.00013 (PMC3928616; doi:10.3389/fncom.2014.00013)
Supplement: Supplementary file 2 [file DataSheet2.ZIP › HybridApproach_Step2_CableEquation/Fiber/Fiber_260um_passive.hoc]

// DEFINE THE NEURON ELECTRICAL CHARACTERISTICS //

// -------------------------
// passive & active membrane 
// -------------------------

Ra0 = 100         // in Ohm.cm
cm0 = 1	      // in �F/cm2
gl0 = 1e-4      // in Ohm/cm2

v_init    = -65
// celsius   = 37

forall {
  Ra = Ra0
  cm = cm0

  insert hh
  gl_hh = gl0
  gnabar_hh = 0
  gkbar_hh = 0

  insert extracellular
}

/*for(k=0; k<34; k=k+1) {
  axon[k] {
    gnabar_hh = 0.24
    gkbar_hh = 0.036
  }
}*/
