# Supplementary material for: Current approaches to model extracellular electrical neural microstimulation
Source: Front Comput Neurosci. 2014 Feb 19;8:13. doi: 10.3389/fncom.2014.00013 (PMC3928616; doi:10.3389/fncom.2014.00013)
Supplement: Supplementary file 2 [file DataSheet2.ZIP › HybridApproach_Step2_CableEquation/Fiber/Fiber_260um_procedures.hoc]

// === PROCEDURES === //

proc init() {
	t=0
	tstart = 0
	tstop = 0
	dt = dt0

	spike = 0

	T_STOP = length0 + length1 + length2 + length3 + length4
	Tspike = T_STOP

	finitialize(v_init)	// set all state variables
	fcurrent()

	forall{el_hh = (ina + ik + gl_hh*v_init)/gl_hh}
	
	V_soma = soma[0].v(0.5)
	V_soma_prec = V_soma
}

proc init_dicho() {
	intensity_low_unknown = 1
	intensity_high_unknown = 1
	if (intensity == 0) {intensity = 2}
	goon = 1
}

proc run1() {
	if (dichotomie == 0) {	// STIMULATION PROTOCOLE WITHOUT DICHOTOMY
		run2()
	} else {			// STIMULATION PROTOCOLE WITH DICHOTOMY
		init_dicho()
		while (goon == 1) {
			run2()
			dichotomy()
		}
	}
}

proc run2() {
	// (-2) Initialisation
	init()

	// (-1) Insert extracellular
	intensity0 = intensity0_def*intensity
	intensity1 = intensity1_def*intensity
	intensity2 = intensity2_def*intensity
	intensity3 = intensity3_def*intensity
	intensity4 = intensity4_def*intensity
	
	// (0) Phase 0 : delai
	tstart=tstop
	tstop=tstop+length0
	if(tstop>tstart) {run3(intensity0,tstart,tstop)}

	// (1) Phase 1 : creneau < 0
	tstart=tstop
	tstop=tstop+length1
	if(tstop>tstart) {run3(intensity1,tstart,tstop)}

	// (2) Phase 2 : delai entre les 2 creneaux
	tstart=tstop
	tstop=tstop+length2
	if(tstop>tstart) {run3(intensity2,tstart,tstop)}

	// (3) Phase 3 : creneau > 0
	tstart=tstop
	tstop=tstop+length3
	if(tstop>tstart) {run3(intensity3,tstart,tstop)}

	// (4) Phase 4 : fin de la stimulation
	tstart=tstop
	tstop=tstop+length4
	if(tstop>tstart) {run3(intensity4,tstart,tstop)}
}

proc run3() {local inte, tstart, tstop
	inte = $1
	tstart = $2
	tstop = $3
	insert_extracellular(inte)
	advance(tstart,tstop)
}

proc advance() {local tstart, tstop
	tstop = $2
	while (t < tstop) {
		fadvance()
		V_soma_prec_prec = V_soma_prec
		V_soma_prec = V_soma
		V_soma = soma[0].v(0.5)

		if(writefile == 1 && t == time2) {
			// f1.printf("%f\t%f\n",t,V_soma)
			for(k=0; k<naxon; k=k+1) {
				f1.printf("%f\t%f\t%f\n", axon[naxon-(k+1)].v(0.5), axon[naxon-(k+1)].vext[0], axon[naxon-(k+1)].vext[1])
			}
			for(k=0; k<nsoma; k=k+1) {
				f1.printf("%f\t%f\t%f\n", soma[k].v(0.5), soma[k].vext[0], soma[k].vext[1])
			}
			for(k=0; k<ndendrite; k=k+1) {
				f1.printf("%f\t%f\t%f\n", dendrite[k].v(0.5), dendrite[k].vext[0], dendrite[k].vext[1])
			}

		}

		// if (V_soma_prec > SDT && V_soma_prec > V_soma) {
		if (V_soma_prec > SDT && V_soma_prec > V_soma && V_soma_prec > V_soma_prec_prec && t > length0+length1+length2+length3) {
// && t > length0+length1+length2+length3) {
			spike = 1
			Tspike = t
			Tspike_high = t
		}

		if (spike && displayall == 0) {
			t = tstop
		}
	}
}

proc dichotomy() {

	print "intensity = ",intensity
	print "tspike = ",Tspike
	print ""
	
	if (intensity_low_unknown == 0 && intensity_high_unknown == 0) {
		if (spike) {
			// intensity_low UNCHANGED
			intensity_high = intensity
			intensity = (intensity+intensity_low)/2
		} else {
			intensity_low = intensity
			// intensity_high UNCHANGED
			if (intensity < 0) {
				intensity = (intensity+intensity_high)/2
			} else {
				intensity = (intensity+intensity_high)/2
			}
		}
	} else { 									// Case where we don't know the lower and the upper limits
		if (spike) {
			intensity_high = intensity
			intensity_high_unknown = 0
			if (intensity_low_unknown == 1) {
				intensity = intensity/2
			} else {
				intensity = (intensity+intensity_low)/2
			}
		} else {
			intensity_low = intensity
			intensity_low_unknown = 0
			if (intensity_high_unknown) {
				intensity = intensity*2
				// Case where we don't manage to make a spike
				if (intensity > 1e10) {
					intensity_high = 1e10+1
					intensity_low = 1e10-1
					intensity_high_unknown = 0
					intensity_low_unknown = 0
				}
			} else {
				if (intensity < 0) {
					intensity = (intensity+intensity_high)/2
				} else {
					intensity = (intensity+intensity_high)/2
				}
			}
		}
	}

	if(intensity >= 1e+10) {
		intensity_high = intensity+1
		intensity_low = intensity-1
		intensity_low_unknown =0
		intensity_high_unknown = 0
	}

	if (abs(intensity_high-intensity_low)/intensity_high < 0.001 && intensity_low_unknown == 0 && intensity_high_unknown == 0) {
		goon = 0
		print intensity_high
		print Tspike_high
		//print "intensity_threshold = ",intensity_high
		//Thresholds_file.printf("%f\t%f\t%f\t%f\t%f\n",x_soma.x[kk],y_soma,z_soma,intensity_high,Tspike_high)
		Thresholds_file.printf("%f\t%f\n", intensity_high, Tspike_high)

		intensity = intensity_high
		
		// dichotomie = 0
		// displayall = 1
		// run1()
		// writefile = 1
		// f1.wopen("file1.txt") //open file1 for writing
		// run1()

		//dichotomie = 1
		//displayall = 0
	}
}
