# Supplementary material for: Current approaches to model extracellular electrical neural microstimulation
Source: Front Comput Neurosci. 2014 Feb 19;8:13. doi: 10.3389/fncom.2014.00013 (PMC3928616; doi:10.3389/fncom.2014.00013)
Supplement: Supplementary file 2 [file DataSheet2.ZIP › HybridApproach_Step2_CableEquation/Fiber/file1.txt]

-69.139607	-3.548892	-3.548892
-69.107185	-3.581322	-3.581322
-69.074233	-3.614291	-3.614291
-69.040751	-3.647798	-3.647798
-69.006739	-3.681843	-3.681843
-68.972156	-3.716466	-3.716466
-68.937026	-3.751645	-3.751645
-68.901426	-3.787302	-3.787302
-68.865356	-3.823435	-3.823435
-68.828817	-3.860047	-3.860047
-68.791808	-3.897135	-3.897135
-68.754330	-3.934701	-3.934701
-68.716381	-3.972745	-3.972745
-68.677962	-4.011266	-4.011266
-68.639073	-4.050265	-4.050265
-68.599714	-4.089741	-4.089741
-68.559884	-4.129694	-4.129694
-68.519585	-4.170125	-4.170125
-68.477884	-4.211964	-4.211964
-68.435529	-4.254465	-4.254465
-68.392586	-4.297560	-4.297560
-68.349056	-4.341248	-4.341248
-68.304939	-4.385531	-4.385531
-68.260139	-4.430503	-4.430503
-68.214574	-4.476247	-4.476247
-68.168278	-4.522728	-4.522728
-68.121250	-4.569947	-4.569947
-68.073492	-4.617903	-4.617903
-68.025060	-4.666539	-4.666539
-67.976140	-4.715669	-4.715669
-67.926381	-4.765644	-4.765644
-67.875783	-4.816463	-4.816463
-67.824346	-4.868128	-4.868128
-67.772070	-4.920638	-4.920638
-67.718954	-4.973992	-4.973992
-67.664998	-5.028192	-5.028192
-67.610203	-5.083236	-5.083236
-67.554568	-5.139126	-5.139126
-67.497945	-5.196009	-5.196009
-67.440233	-5.253986	-5.253986
-67.381508	-5.312980	-5.312980
-67.324529	-5.370233	-5.370233
-67.266022	-5.429020	-5.429020
-67.205986	-5.489339	-5.489339
-67.144421	-5.551192	-5.551192
-67.081327	-5.614578	-5.614578
-67.016705	-5.679497	-5.679497
-66.950553	-5.745950	-5.745950
-66.882928	-5.813879	-5.813879
-66.814369	-5.882746	-5.882746
-66.744975	-5.952451	-5.952451
-66.674748	-6.022994	-6.022994
-66.603686	-6.094375	-6.094375
-66.531790	-6.166593	-6.166593
-66.459059	-6.239649	-6.239649
-66.385493	-6.313542	-6.313542
-66.311169	-6.388197	-6.388197
-66.236111	-6.463588	-6.463588
-66.160286	-6.539748	-6.539748
-66.083694	-6.616679	-6.616679
-66.001757	-6.698955	-6.698955
-65.918134	-6.782921	-6.782921
-65.833423	-6.867976	-6.867976
-65.747626	-6.954119	-6.954119
-65.660740	-7.041351	-7.041351
-65.572768	-7.129673	-7.129673
-65.483708	-7.219083	-7.219083
-65.393559	-7.309581	-7.309581
-65.302323	-7.401169	-7.401169
-65.209999	-7.493845	-7.493845
-65.116586	-7.587611	-7.587611
-65.022084	-7.682465	-7.682465
-64.926494	-7.778408	-7.778408
-64.829815	-7.875439	-7.875439
-64.732047	-7.973560	-7.973560
-64.633189	-8.072769	-8.072769
-64.533241	-8.173068	-8.173068
-64.432204	-8.274455	-8.274455
-64.330077	-8.376931	-8.376931
-64.226860	-8.480496	-8.480496
-64.122365	-8.585336	-8.585336
-64.021502	-8.686544	-8.686544
-63.920253	-8.788135	-8.788135
-63.813000	-8.895728	-8.895728
-63.696758	-9.012307	-9.012307
-63.581208	-9.128193	-9.128193
-63.467758	-9.241976	-9.241976
-63.354074	-9.355988	-9.355988
-63.240157	-9.470231	-9.470231
-63.126007	-9.584704	-9.584704
-63.011622	-9.699408	-9.699408
-62.897003	-9.814341	-9.814341
-62.782150	-9.929504	-9.929504
-62.667063	-10.044898	-10.044898
-62.551740	-10.160522	-10.160522
-62.436183	-10.276376	-10.276376
-62.320390	-10.392460	-10.392460
-62.204362	-10.508775	-10.508775
-62.088097	-10.625319	-10.625319
-61.971597	-10.742094	-10.742094
-61.854861	-10.859099	-10.859099
-61.737888	-10.976334	-10.976334
-61.620679	-11.093799	-11.093799
-61.503232	-11.211494	-11.211494
-61.385549	-11.329420	-11.329420
-61.275946	-11.439257	-11.439257
-61.168959	-11.546472	-11.546472
-61.065893	-11.649757	-11.649757
-60.965268	-11.750594	-11.750594
-60.867255	-11.848810	-11.848810
-60.772828	-11.943433	-11.943433
-60.681986	-12.034462	-12.034462
-60.594729	-12.121898	-12.121898
-60.511056	-12.205740	-12.205740
-60.430968	-12.285988	-12.285988
-60.354465	-12.362643	-12.362643
-60.281546	-12.435704	-12.435704
-60.212211	-12.505172	-12.505172
-60.146460	-12.571046	-12.571046
-60.084292	-12.633327	-12.633327
-60.025709	-12.692014	-12.692014
-59.970709	-12.747107	-12.747107
-59.919937	-12.797963	-12.797963
-59.876138	-12.841835	-12.841835
-59.837860	-12.880177	-12.880177
-59.805102	-12.912987	-12.912987
-59.790040	-12.928092	-12.928092
-59.761014	-12.957149	-12.957149
-59.745961	-12.972224	-12.972224
-59.740983	-12.977214	-12.977214
-59.741970	-12.976226	-12.976226
-59.748924	-12.969263	-12.969263
-59.761844	-12.956322	-12.956322
-59.780730	-12.937405	-12.937405
-59.805582	-12.912512	-12.912512
-59.836400	-12.881642	-12.881642
-59.873185	-12.844795	-12.844795
-59.915935	-12.801972	-12.801972
-59.964652	-12.753172	-12.753172
-60.019336	-12.698396	-12.698396
-60.079986	-12.637644	-12.637644
-60.146603	-12.570914	-12.570914
-60.217810	-12.499585	-12.499585
-60.290736	-12.426527	-12.426527
-60.365701	-12.351422	-12.351422
-60.442704	-12.274268	-12.274268
-60.521745	-12.195068	-12.195068
-60.602825	-12.113819	-12.113819
-60.685943	-12.030523	-12.030523
-60.771101	-11.945180	-11.945180
-60.858298	-11.857789	-11.857789
-60.951861	-11.764022	-11.764022
-61.048803	-11.666870	-11.666870
-61.148873	-11.566581	-11.566581
-61.252037	-11.463191	-11.463191
-61.358295	-11.356700	-11.356700
-61.467646	-11.247107	-11.247107
-61.580092	-11.134413	-11.134413
-61.695633	-11.018618	-11.018618
-61.814267	-10.899721	-10.899721
-61.935038	-10.778682	-10.778682
-62.055661	-10.657785	-10.657785
-62.176062	-10.537104	-10.537104
-62.296241	-10.416640	-10.416640
-62.417363	-10.295227	-10.295227
-62.540954	-10.171339	-10.171339
-62.663271	-10.048721	-10.048721
-62.784314	-9.927372	-9.927372
-62.904083	-9.807293	-9.807293
-63.022579	-9.688482	-9.688482
-63.139802	-9.570941	-9.570941
-63.255752	-9.454669	-9.454669
-63.370429	-9.339667	-9.339667
-63.483834	-9.225933	-9.225933
-63.594701	-9.114734	-9.114734
-63.703712	-9.005388	-9.005388
-63.811838	-8.896924	-8.896924
-63.919080	-8.789344	-8.789344
-64.025436	-8.682645	-8.682645
-64.130908	-8.576830	-8.576830
-64.235495	-8.471897	-8.471897
-64.339199	-8.367846	-8.367846
-64.442018	-8.264678	-8.264678
-64.543954	-8.162393	-8.162393
-64.646178	-8.059819	-8.059819
-64.748716	-7.956929	-7.956929
-64.841411	-7.863883	-7.863883
-64.933333	-7.771609	-7.771609
-65.024684	-7.679906	-7.679906
-65.115463	-7.588774	-7.588774
-65.205672	-7.498214	-7.498214
-65.296038	-7.407496	-7.407496
-65.386318	-7.316865	-7.316865
-65.475837	-7.226997	-7.226997
-65.564594	-7.137891	-7.137891
-65.653191	-7.048946	-7.048946
-65.740565	-6.961225	-6.961225
-65.826481	-6.874964	-6.874964
-65.910939	-6.790162	-6.790162
-65.993940	-6.706820	-6.706820
-66.075483	-6.624937	-6.624937
-66.155569	-6.544514	-6.544514
-66.234197	-6.465550	-6.465550
-66.311369	-6.388046	-6.388046
-66.387084	-6.312001	-6.312001
-66.461342	-6.237415	-6.237415
-66.534143	-6.164289	-6.164289
-66.605489	-6.092623	-6.092623
-66.675378	-6.022416	-6.022416
-66.743896	-5.953583	-5.953583
-66.812090	-5.885077	-5.885077
-66.879332	-5.817528	-5.817528
-66.945622	-5.750934	-5.750934
-67.010960	-5.685296	-5.685296
-67.075346	-5.620614	-5.620614
-67.138780	-5.556887	-5.556887
-67.201263	-5.494116	-5.494116
-67.262795	-5.432302	-5.432302
-67.323375	-5.371443	-5.371443
-67.383005	-5.311539	-5.311539
-67.441683	-5.252592	-5.252592
-67.499079	-5.194931	-5.194931
-67.553735	-5.140016	-5.140016
-67.607023	-5.086474	-5.086474
-67.660597	-5.032651	-5.032651
-67.714938	-4.978066	-4.978066
-67.768470	-4.924296	-4.924296
-67.820857	-4.871676	-4.871676
-67.871318	-4.820988	-4.820988
-67.921197	-4.770887	-4.770887
-67.970496	-4.721372	-4.721372
-68.019244	-4.672415	-4.672415
-68.067725	-4.623731	-4.623731
-68.115519	-4.575739	-4.575739
-68.162628	-4.528439	-4.528439
-68.209051	-4.481832	-4.481832
-68.254787	-4.435916	-4.435916
-68.299839	-4.390693	-4.390693
-68.344204	-4.346162	-4.346162
-68.387884	-4.302324	-4.302324
-68.430879	-4.259177	-4.259177
-68.473188	-4.216723	-4.216723
-68.514812	-4.174961	-4.174961
-68.555751	-4.133891	-4.133891
-68.596004	-4.093514	-4.093514
-68.635573	-4.053828	-4.053828
-68.674456	-4.014835	-4.014835
-68.713029	-3.976160	-3.976160
-68.751194	-3.937901	-3.937901
-68.788734	-3.900274	-3.900274
-68.824927	-3.864001	-3.864001
-68.860679	-3.828177	-3.828177
-68.896027	-3.792765	-3.792765
-68.930972	-3.757763	-3.757763
-68.965515	-3.723172	-3.723172
-68.999655	-3.688992	-3.688992
-69.033392	-3.655222	-3.655222
-69.066726	-3.621863	-3.621863
-69.099658	-3.588915	-3.588915
-69.132187	-3.556377	-3.556377
