# Supplementary material for: Current approaches to model extracellular electrical neural microstimulation
Source: Front Comput Neurosci. 2014 Feb 19;8:13. doi: 10.3389/fncom.2014.00013 (PMC3928616; doi:10.3389/fncom.2014.00013)
Supplement: Supplementary file 2 [file DataSheet2.ZIP › HybridApproach_Step2_CableEquation/Fiber/HybridApproach_x_0050_y0050_z0050.hoc]

// Extracellular potential
proc insert_extracellular() {local inte
	inte = $1
	insert_extracellular_soma(inte)
	insert_extracellular_axon(inte)
	insert_extracellular_dendrite(inte)
}

proc insert_extracellular_soma() {
	inte = $1
	soma[0] e_extracellular(0.5) = inte*12.692013774541
	soma[1] e_extracellular(0.5) = inte*12.747107299241
	soma[2] e_extracellular(0.5) = inte*12.797962904581
	soma[3] e_extracellular(0.5) = inte*12.841835335130
	soma[4] e_extracellular(0.5) = inte*12.880176727269
	soma[5] e_extracellular(0.5) = inte*12.912987080998
	soma[6] e_extracellular(0.5) = inte*12.928091800543
	soma[7] e_extracellular(0.5) = inte*12.957149220831
	soma[8] e_extracellular(0.5) = inte*12.972224307709
	soma[9] e_extracellular(0.5) = inte*12.977213600346
	soma[10] e_extracellular(0.5) = inte*12.976226343285
	soma[11] e_extracellular(0.5) = inte*12.969262536528
	soma[12] e_extracellular(0.5) = inte*12.956322180073
	soma[13] e_extracellular(0.5) = inte*12.937405273921
	soma[14] e_extracellular(0.5) = inte*12.912511818072
	soma[15] e_extracellular(0.5) = inte*12.881641812527
	soma[16] e_extracellular(0.5) = inte*12.844795257284
	soma[17] e_extracellular(0.5) = inte*12.801972152344
	soma[18] e_extracellular(0.5) = inte*12.753172497707
	soma[19] e_extracellular(0.5) = inte*12.698396293372
}
proc insert_extracellular_axon() {
	inte = $1
	axon[0] e_extracellular(0.5) = inte*12.633326695800
	axon[1] e_extracellular(0.5) = inte*12.571046063018
	axon[2] e_extracellular(0.5) = inte*12.505171876196
	axon[3] e_extracellular(0.5) = inte*12.435704135334
	axon[4] e_extracellular(0.5) = inte*12.362642840430
	axon[5] e_extracellular(0.5) = inte*12.285987991486
	axon[6] e_extracellular(0.5) = inte*12.205739588502
	axon[7] e_extracellular(0.5) = inte*12.121897631477
	axon[8] e_extracellular(0.5) = inte*12.034462120411
	axon[9] e_extracellular(0.5) = inte*11.943433055304
	axon[10] e_extracellular(0.5) = inte*11.848810436157
	axon[11] e_extracellular(0.5) = inte*11.750594262969
	axon[12] e_extracellular(0.5) = inte*11.649757290888
	axon[13] e_extracellular(0.5) = inte*11.546471828902
	axon[14] e_extracellular(0.5) = inte*11.439257186453
	axon[15] e_extracellular(0.5) = inte*11.329419575642
	axon[16] e_extracellular(0.5) = inte*11.211494072927
	axon[17] e_extracellular(0.5) = inte*11.093798734737
	axon[18] e_extracellular(0.5) = inte*10.976333561071
	axon[19] e_extracellular(0.5) = inte*10.859098551931
	axon[20] e_extracellular(0.5) = inte*10.742093707315
	axon[21] e_extracellular(0.5) = inte*10.625319027223
	axon[22] e_extracellular(0.5) = inte*10.508774511656
	axon[23] e_extracellular(0.5) = inte*10.392460160614
	axon[24] e_extracellular(0.5) = inte*10.276375974097
	axon[25] e_extracellular(0.5) = inte*10.160521952104
	axon[26] e_extracellular(0.5) = inte*10.044898094636
	axon[27] e_extracellular(0.5) = inte*9.929504401692
	axon[28] e_extracellular(0.5) = inte*9.814340873274
	axon[29] e_extracellular(0.5) = inte*9.699407509379
	axon[30] e_extracellular(0.5) = inte*9.584704310010
	axon[31] e_extracellular(0.5) = inte*9.470231275165
	axon[32] e_extracellular(0.5) = inte*9.355988404845
	axon[33] e_extracellular(0.5) = inte*9.241975699050
	axon[34] e_extracellular(0.5) = inte*9.128193157779
	axon[35] e_extracellular(0.5) = inte*9.012307493677
	axon[36] e_extracellular(0.5) = inte*8.895728215964
	axon[37] e_extracellular(0.5) = inte*8.788135307339
	axon[38] e_extracellular(0.5) = inte*8.686543504093
	axon[39] e_extracellular(0.5) = inte*8.585336055792
	axon[40] e_extracellular(0.5) = inte*8.480495512354
	axon[41] e_extracellular(0.5) = inte*8.376930732909
	axon[42] e_extracellular(0.5) = inte*8.274454788372
	axon[43] e_extracellular(0.5) = inte*8.173067678744
	axon[44] e_extracellular(0.5) = inte*8.072769404024
	axon[45] e_extracellular(0.5) = inte*7.973559964212
	axon[46] e_extracellular(0.5) = inte*7.875439359308
	axon[47] e_extracellular(0.5) = inte*7.778407589312
	axon[48] e_extracellular(0.5) = inte*7.682464654224
	axon[49] e_extracellular(0.5) = inte*7.587610554045
	axon[50] e_extracellular(0.5) = inte*7.493845288774
	axon[51] e_extracellular(0.5) = inte*7.401168858411
	axon[52] e_extracellular(0.5) = inte*7.309581262956
	axon[53] e_extracellular(0.5) = inte*7.219082502409
	axon[54] e_extracellular(0.5) = inte*7.129672576771
	axon[55] e_extracellular(0.5) = inte*7.041351486040
	axon[56] e_extracellular(0.5) = inte*6.954119230218
	axon[57] e_extracellular(0.5) = inte*6.867975809304
	axon[58] e_extracellular(0.5) = inte*6.782921223298
	axon[59] e_extracellular(0.5) = inte*6.698955472200
	axon[60] e_extracellular(0.5) = inte*6.616678635205
	axon[61] e_extracellular(0.5) = inte*6.539748268866
	axon[62] e_extracellular(0.5) = inte*6.463587744910
	axon[63] e_extracellular(0.5) = inte*6.388197063340
	axon[64] e_extracellular(0.5) = inte*6.313542256201
	axon[65] e_extracellular(0.5) = inte*6.239648604296
	axon[66] e_extracellular(0.5) = inte*6.166592694574
	axon[67] e_extracellular(0.5) = inte*6.094374527035
	axon[68] e_extracellular(0.5) = inte*6.022994101680
	axon[69] e_extracellular(0.5) = inte*5.952451418507
	axon[70] e_extracellular(0.5) = inte*5.882746477518
	axon[71] e_extracellular(0.5) = inte*5.813879278713
	axon[72] e_extracellular(0.5) = inte*5.745949976812
	axon[73] e_extracellular(0.5) = inte*5.679497464061
	axon[74] e_extracellular(0.5) = inte*5.614578170844
	axon[75] e_extracellular(0.5) = inte*5.551192097162
	axon[76] e_extracellular(0.5) = inte*5.489339243014
	axon[77] e_extracellular(0.5) = inte*5.429019608401
	axon[78] e_extracellular(0.5) = inte*5.370233193322
	axon[79] e_extracellular(0.5) = inte*5.312979997777
	axon[80] e_extracellular(0.5) = inte*5.253985642105
	axon[81] e_extracellular(0.5) = inte*5.196008729541
	axon[82] e_extracellular(0.5) = inte*5.139126334323
	axon[83] e_extracellular(0.5) = inte*5.083235994728
	axon[84] e_extracellular(0.5) = inte*5.028191621428
	axon[85] e_extracellular(0.5) = inte*4.973992180092
	axon[86] e_extracellular(0.5) = inte*4.920637670718
	axon[87] e_extracellular(0.5) = inte*4.868128093308
	axon[88] e_extracellular(0.5) = inte*4.816463447860
	axon[89] e_extracellular(0.5) = inte*4.765643734376
	axon[90] e_extracellular(0.5) = inte*4.715668952855
	axon[91] e_extracellular(0.5) = inte*4.666539103297
	axon[92] e_extracellular(0.5) = inte*4.617903096970
	axon[93] e_extracellular(0.5) = inte*4.569947110083
	axon[94] e_extracellular(0.5) = inte*4.522728401026
	axon[95] e_extracellular(0.5) = inte*4.476246969798
	axon[96] e_extracellular(0.5) = inte*4.430502816401
	axon[97] e_extracellular(0.5) = inte*4.385530910382
	axon[98] e_extracellular(0.5) = inte*4.341248269112
	axon[99] e_extracellular(0.5) = inte*4.297559570662
	axon[100] e_extracellular(0.5) = inte*4.254464815032
	axon[101] e_extracellular(0.5) = inte*4.211964002223
	axon[102] e_extracellular(0.5) = inte*4.170125294022
	axon[103] e_extracellular(0.5) = inte*4.129694296341
	axon[104] e_extracellular(0.5) = inte*4.089740770351
	axon[105] e_extracellular(0.5) = inte*4.050264716053
	axon[106] e_extracellular(0.5) = inte*4.011266133446
	axon[107] e_extracellular(0.5) = inte*3.972745022530
	axon[108] e_extracellular(0.5) = inte*3.934701383305
	axon[109] e_extracellular(0.5) = inte*3.897135215772
	axon[110] e_extracellular(0.5) = inte*3.860046519930
	axon[111] e_extracellular(0.5) = inte*3.823435295780
	axon[112] e_extracellular(0.5) = inte*3.787301543321
	axon[113] e_extracellular(0.5) = inte*3.751645262553
	axon[114] e_extracellular(0.5) = inte*3.716466453477
	axon[115] e_extracellular(0.5) = inte*3.681842838160
	axon[116] e_extracellular(0.5) = inte*3.647797532059
	axon[117] e_extracellular(0.5) = inte*3.614290672463
	axon[118] e_extracellular(0.5) = inte*3.581322259371
	axon[119] e_extracellular(0.5) = inte*3.548892292784
}
proc insert_extracellular_dendrite() {
	inte = $1
	dendrite[0] e_extracellular(0.5) = inte*12.637643539341
	dendrite[1] e_extracellular(0.5) = inte*12.570914235613
	dendrite[2] e_extracellular(0.5) = inte*12.499585040420
	dendrite[3] e_extracellular(0.5) = inte*12.426527084934
	dendrite[4] e_extracellular(0.5) = inte*12.351421532755
	dendrite[5] e_extracellular(0.5) = inte*12.274268383884
	dendrite[6] e_extracellular(0.5) = inte*12.195067638320
	dendrite[7] e_extracellular(0.5) = inte*12.113819296064
	dendrite[8] e_extracellular(0.5) = inte*12.030523357114
	dendrite[9] e_extracellular(0.5) = inte*11.945179821472
	dendrite[10] e_extracellular(0.5) = inte*11.857788689138
	dendrite[11] e_extracellular(0.5) = inte*11.764022435953
	dendrite[12] e_extracellular(0.5) = inte*11.666870373202
	dendrite[13] e_extracellular(0.5) = inte*11.566581356736
	dendrite[14] e_extracellular(0.5) = inte*11.463191091152
	dendrite[15] e_extracellular(0.5) = inte*11.356699576449
	dendrite[16] e_extracellular(0.5) = inte*11.247106812627
	dendrite[17] e_extracellular(0.5) = inte*11.134412799687
	dendrite[18] e_extracellular(0.5) = inte*11.018617537629
	dendrite[19] e_extracellular(0.5) = inte*10.899721026452
	dendrite[20] e_extracellular(0.5) = inte*10.778682273889
	dendrite[21] e_extracellular(0.5) = inte*10.657785142461
	dendrite[22] e_extracellular(0.5) = inte*10.537104408508
	dendrite[23] e_extracellular(0.5) = inte*10.416640072031
	dendrite[24] e_extracellular(0.5) = inte*10.295226647253
	dendrite[25] e_extracellular(0.5) = inte*10.171339350202
	dendrite[26] e_extracellular(0.5) = inte*10.048721276201
	dendrite[27] e_extracellular(0.5) = inte*9.927372425250
	dendrite[28] e_extracellular(0.5) = inte*9.807292797349
	dendrite[29] e_extracellular(0.5) = inte*9.688482392497
	dendrite[30] e_extracellular(0.5) = inte*9.570941210695
	dendrite[31] e_extracellular(0.5) = inte*9.454669251943
	dendrite[32] e_extracellular(0.5) = inte*9.339666516241
	dendrite[33] e_extracellular(0.5) = inte*9.225933003588
	dendrite[34] e_extracellular(0.5) = inte*9.114733715893
	dendrite[35] e_extracellular(0.5) = inte*9.005387756969
	dendrite[36] e_extracellular(0.5) = inte*8.896924373095
	dendrite[37] e_extracellular(0.5) = inte*8.789343564271
	dendrite[38] e_extracellular(0.5) = inte*8.682645330498
	dendrite[39] e_extracellular(0.5) = inte*8.576829671774
	dendrite[40] e_extracellular(0.5) = inte*8.471896588100
	dendrite[41] e_extracellular(0.5) = inte*8.367846079477
	dendrite[42] e_extracellular(0.5) = inte*8.264678145903
	dendrite[43] e_extracellular(0.5) = inte*8.162392787380
	dendrite[44] e_extracellular(0.5) = inte*8.059818707289
	dendrite[45] e_extracellular(0.5) = inte*7.956929310909
	dendrite[46] e_extracellular(0.5) = inte*7.863882545365
	dendrite[47] e_extracellular(0.5) = inte*7.771608823907
	dendrite[48] e_extracellular(0.5) = inte*7.679906126260
	dendrite[49] e_extracellular(0.5) = inte*7.588774452423
	dendrite[50] e_extracellular(0.5) = inte*7.498213802398
	dendrite[51] e_extracellular(0.5) = inte*7.407496321435
	dendrite[52] e_extracellular(0.5) = inte*7.316865482295
	dendrite[53] e_extracellular(0.5) = inte*7.226996877823
	dendrite[54] e_extracellular(0.5) = inte*7.137890508019
	dendrite[55] e_extracellular(0.5) = inte*7.048945570432
	dendrite[56] e_extracellular(0.5) = inte*6.961225032810
	dendrite[57] e_extracellular(0.5) = inte*6.874963943454
	dendrite[58] e_extracellular(0.5) = inte*6.790162302364
	dendrite[59] e_extracellular(0.5) = inte*6.706820109539
	dendrite[60] e_extracellular(0.5) = inte*6.624937364980
	dendrite[61] e_extracellular(0.5) = inte*6.544514068687
	dendrite[62] e_extracellular(0.5) = inte*6.465550220660
	dendrite[63] e_extracellular(0.5) = inte*6.388045820898
	dendrite[64] e_extracellular(0.5) = inte*6.312000869402
	dendrite[65] e_extracellular(0.5) = inte*6.237415366172
	dendrite[66] e_extracellular(0.5) = inte*6.164289311207
	dendrite[67] e_extracellular(0.5) = inte*6.092622704509
	dendrite[68] e_extracellular(0.5) = inte*6.022415546076
	dendrite[69] e_extracellular(0.5) = inte*5.953582762869
	dendrite[70] e_extracellular(0.5) = inte*5.885077320777
	dendrite[71] e_extracellular(0.5) = inte*5.817527679771
	dendrite[72] e_extracellular(0.5) = inte*5.750933839852
	dendrite[73] e_extracellular(0.5) = inte*5.685295801020
	dendrite[74] e_extracellular(0.5) = inte*5.620613563274
	dendrite[75] e_extracellular(0.5) = inte*5.556887126614
	dendrite[76] e_extracellular(0.5) = inte*5.494116491041
	dendrite[77] e_extracellular(0.5) = inte*5.432301656555
	dendrite[78] e_extracellular(0.5) = inte*5.371442623155
	dendrite[79] e_extracellular(0.5) = inte*5.311539390841
	dendrite[80] e_extracellular(0.5) = inte*5.252591959614
	dendrite[81] e_extracellular(0.5) = inte*5.194931306039
	dendrite[82] e_extracellular(0.5) = inte*5.140015744020
	dendrite[83] e_extracellular(0.5) = inte*5.086473812392
	dendrite[84] e_extracellular(0.5) = inte*5.032650952917
	dendrite[85] e_extracellular(0.5) = inte*4.978065910427
	dendrite[86] e_extracellular(0.5) = inte*4.924295665482
	dendrite[87] e_extracellular(0.5) = inte*4.871675595073
	dendrite[88] e_extracellular(0.5) = inte*4.820987985956
	dendrite[89] e_extracellular(0.5) = inte*4.770886913343
	dendrite[90] e_extracellular(0.5) = inte*4.721372377234
	dendrite[91] e_extracellular(0.5) = inte*4.672415472059
	dendrite[92] e_extracellular(0.5) = inte*4.623731172669
	dendrite[93] e_extracellular(0.5) = inte*4.575739106049
	dendrite[94] e_extracellular(0.5) = inte*4.528439272200
	dendrite[95] e_extracellular(0.5) = inte*4.481831671121
	dendrite[96] e_extracellular(0.5) = inte*4.435916302813
	dendrite[97] e_extracellular(0.5) = inte*4.390693167275
	dendrite[98] e_extracellular(0.5) = inte*4.346162264508
	dendrite[99] e_extracellular(0.5) = inte*4.302323594512
	dendrite[100] e_extracellular(0.5) = inte*4.259177157286
	dendrite[101] e_extracellular(0.5) = inte*4.216722952831
	dendrite[102] e_extracellular(0.5) = inte*4.174960981146
	dendrite[103] e_extracellular(0.5) = inte*4.133891242231
	dendrite[104] e_extracellular(0.5) = inte*4.093513736088
	dendrite[105] e_extracellular(0.5) = inte*4.053828462714
	dendrite[106] e_extracellular(0.5) = inte*4.014835422112
	dendrite[107] e_extracellular(0.5) = inte*3.976160490482
	dendrite[108] e_extracellular(0.5) = inte*3.937900926205
	dendrite[109] e_extracellular(0.5) = inte*3.900273781445
	dendrite[110] e_extracellular(0.5) = inte*3.864000779640
	dendrite[111] e_extracellular(0.5) = inte*3.828177489668
	dendrite[112] e_extracellular(0.5) = inte*3.792764923555
	dendrite[113] e_extracellular(0.5) = inte*3.757763081300
	dendrite[114] e_extracellular(0.5) = inte*3.723171962902
	dendrite[115] e_extracellular(0.5) = inte*3.688991568362
	dendrite[116] e_extracellular(0.5) = inte*3.655221897680
	dendrite[117] e_extracellular(0.5) = inte*3.621862950857
	dendrite[118] e_extracellular(0.5) = inte*3.588914727891
	dendrite[119] e_extracellular(0.5) = inte*3.556377228783
}
