# Supplementary material for: Current approaches to model extracellular electrical neural microstimulation
Source: Front Comput Neurosci. 2014 Feb 19;8:13. doi: 10.3389/fncom.2014.00013 (PMC3928616; doi:10.3389/fncom.2014.00013)
Supplement: Supplementary file 2 [file DataSheet2.ZIP › HybridApproach_Step2_CableEquation/Fiber/README.txt]

To run the current model in Neuron:
- execute script HybridApproach_x_0050_y0050_z0050_main.hoc

To run the current model from a terminal:
- excute the following command: nrniv HybridApproach_x_0050_y0050_z0050_main.hoc
