# Supplementary material for: Current approaches to model extracellular electrical neural microstimulation
Source: Front Comput Neurosci. 2014 Feb 19;8:13. doi: 10.3389/fncom.2014.00013 (PMC3928616; doi:10.3389/fncom.2014.00013)
Supplement: Supplementary file 2 [file DataSheet2.ZIP › HybridApproach_Step2_CableEquation/Neuron/file1.txt]

-71.570358	-3.548892	-3.548892
-71.537941	-3.581322	-3.581322
-71.504999	-3.614291	-3.614291
-71.471531	-3.647798	-3.647798
-71.437538	-3.681843	-3.681843
-71.402979	-3.716466	-3.716466
-71.367878	-3.751645	-3.751645
-71.332313	-3.787302	-3.787302
-71.296282	-3.823435	-3.823435
-71.259787	-3.860047	-3.860047
-71.222827	-3.897135	-3.897135
-71.185401	-3.934701	-3.934701
-71.147511	-3.972745	-3.972745
-71.109155	-4.011266	-4.011266
-71.070334	-4.050265	-4.050265
-71.031048	-4.089741	-4.089741
-70.991297	-4.129694	-4.129694
-70.951080	-4.170125	-4.170125
-70.909467	-4.211964	-4.211964
-70.867204	-4.254465	-4.254465
-70.824358	-4.297560	-4.297560
-70.780931	-4.341248	-4.341248
-70.736921	-4.385531	-4.385531
-70.692233	-4.430503	-4.430503
-70.646784	-4.476247	-4.476247
-70.600610	-4.522728	-4.522728
-70.553709	-4.569947	-4.569947
-70.506082	-4.617903	-4.617903
-70.457786	-4.666539	-4.666539
-70.409007	-4.715669	-4.715669
-70.359395	-4.765644	-4.765644
-70.308947	-4.816463	-4.816463
-70.257666	-4.868128	-4.868128
-70.205550	-4.920638	-4.920638
-70.152600	-4.973992	-4.973992
-70.098815	-5.028192	-5.028192
-70.044195	-5.083236	-5.083236
-69.988740	-5.139126	-5.139126
-69.932302	-5.196009	-5.196009
-69.874780	-5.253986	-5.253986
-69.816250	-5.312980	-5.312980
-69.759470	-5.370233	-5.370233
-69.701168	-5.429020	-5.429020
-69.641341	-5.489339	-5.489339
-69.579990	-5.551192	-5.551192
-69.517115	-5.614578	-5.614578
-69.452717	-5.679497	-5.679497
-69.386793	-5.745950	-5.745950
-69.319402	-5.813879	-5.813879
-69.251082	-5.882746	-5.882746
-69.181932	-5.952451	-5.952451
-69.111953	-6.022994	-6.022994
-69.041144	-6.094375	-6.094375
-68.969506	-6.166593	-6.166593
-68.897038	-6.239649	-6.239649
-68.823740	-6.313542	-6.313542
-68.749689	-6.388197	-6.388197
-68.674909	-6.463588	-6.463588
-68.599366	-6.539748	-6.539748
-68.523061	-6.616679	-6.616679
-68.441417	-6.698955	-6.698955
-68.358091	-6.782921	-6.782921
-68.273682	-6.867976	-6.867976
-68.188191	-6.954119	-6.954119
-68.101618	-7.041351	-7.041351
-68.013962	-7.129673	-7.129673
-67.925223	-7.219083	-7.219083
-67.835401	-7.309581	-7.309581
-67.744497	-7.401169	-7.401169
-67.652508	-7.493845	-7.493845
-67.559437	-7.587611	-7.587611
-67.465281	-7.682465	-7.682465
-67.370042	-7.778408	-7.778408
-67.273718	-7.875439	-7.875439
-67.176310	-7.973560	-7.973560
-67.077818	-8.072769	-8.072769
-66.978241	-8.173068	-8.173068
-66.877580	-8.274455	-8.274455
-66.775833	-8.376931	-8.376931
-66.673001	-8.480496	-8.480496
-66.568896	-8.585336	-8.585336
-66.468428	-8.686544	-8.686544
-66.367578	-8.788135	-8.788135
-66.260730	-8.895728	-8.895728
-66.144898	-9.012307	-9.012307
-66.029762	-9.128193	-9.128193
-65.916731	-9.241976	-9.241976
-65.803472	-9.355988	-9.355988
-65.689984	-9.470231	-9.470231
-65.576267	-9.584704	-9.584704
-65.462322	-9.699408	-9.699408
-65.348147	-9.814341	-9.814341
-65.233743	-9.929504	-9.929504
-65.119109	-10.044898	-10.044898
-65.004245	-10.160522	-10.160522
-64.889151	-10.276376	-10.276376
-64.773826	-10.392460	-10.392460
-64.658271	-10.508775	-10.508775
-64.542485	-10.625319	-10.625319
-64.426468	-10.742094	-10.742094
-64.310220	-10.859099	-10.859099
-64.193740	-10.976334	-10.976334
-64.077029	-11.093799	-11.093799
-63.960085	-11.211494	-11.211494
-63.842909	-11.329420	-11.329420
-63.733819	-11.439257	-11.439257
-63.627349	-11.546472	-11.546472
-63.524806	-11.649757	-11.649757
-63.424708	-11.750594	-11.750594
-63.327228	-11.848810	-11.848810
-63.233338	-11.943433	-11.943433
-63.143038	-12.034462	-12.034462
-63.056327	-12.121898	-12.121898
-62.973207	-12.205740	-12.205740
-62.893676	-12.285988	-12.285988
-62.817734	-12.362643	-12.362643
-62.745382	-12.435704	-12.435704
-62.676618	-12.505172	-12.505172
-62.611444	-12.571046	-12.571046
-62.549858	-12.633327	-12.633327
-62.491633	-12.692014	-12.692014
-62.436572	-12.747107	-12.747107
-62.385731	-12.797963	-12.797963
-62.341868	-12.841835	-12.841835
-62.303534	-12.880177	-12.880177
-62.270729	-12.912987	-12.912987
-62.255628	-12.928092	-12.928092
-62.226574	-12.957149	-12.957149
-62.211502	-12.972224	-12.972224
-62.206515	-12.977214	-12.977214
-62.207503	-12.976226	-12.976226
-62.214468	-12.969263	-12.969263
-62.227409	-12.956322	-12.956322
-62.246325	-12.937405	-12.937405
-62.271218	-12.912512	-12.912512
-62.302086	-12.881642	-12.881642
-62.338930	-12.844795	-12.844795
-62.381749	-12.801972	-12.801972
-62.430543	-12.753172	-12.753172
-62.485312	-12.698396	-12.698396
-62.545657	-12.637644	-12.637644
-62.611693	-12.570914	-12.570914
-62.682323	-12.499585	-12.499585
-62.754678	-12.426527	-12.426527
-62.829076	-12.351422	-12.351422
-62.905517	-12.274268	-12.274268
-62.984001	-12.195068	-12.195068
-63.064529	-12.113819	-12.113819
-63.147101	-12.030523	-12.030523
-63.231716	-11.945180	-11.945180
-63.318376	-11.857789	-11.857789
-63.411407	-11.764022	-11.764022
-63.507822	-11.666870	-11.666870
-63.607370	-11.566581	-11.566581
-63.710016	-11.463191	-11.463191
-63.815761	-11.356700	-11.356700
-63.924605	-11.247107	-11.247107
-64.036548	-11.134413	-11.134413
-64.151591	-11.018618	-11.018618
-64.269733	-10.899721	-10.899721
-64.390016	-10.778682	-10.778682
-64.510156	-10.657785	-10.657785
-64.630078	-10.537104	-10.537104
-64.749784	-10.416640	-10.416640
-64.870438	-10.295227	-10.295227
-64.993565	-10.171339	-10.171339
-65.115424	-10.048721	-10.048721
-65.236013	-9.927372	-9.927372
-65.355334	-9.807293	-9.807293
-65.473386	-9.688482	-9.688482
-65.590170	-9.570941	-9.570941
-65.705686	-9.454669	-9.454669
-65.819934	-9.339667	-9.339667
-65.932914	-9.225933	-9.225933
-66.043362	-9.114734	-9.114734
-66.151959	-9.005388	-9.005388
-66.259675	-8.896924	-8.896924
-66.366512	-8.789344	-8.789344
-66.472469	-8.682645	-8.682645
-66.577546	-8.576830	-8.576830
-66.681743	-8.471897	-8.471897
-66.785062	-8.367846	-8.367846
-66.887501	-8.264678	-8.264678
-66.989062	-8.162393	-8.162393
-67.090915	-8.059819	-8.059819
-67.193088	-7.956929	-7.956929
-67.285422	-7.863883	-7.863883
-67.376988	-7.771609	-7.771609
-67.467988	-7.679906	-7.679906
-67.558422	-7.588774	-7.588774
-67.648290	-7.498214	-7.498214
-67.738320	-7.407496	-7.407496
-67.828268	-7.316865	-7.316865
-67.917461	-7.226997	-7.226997
-68.005896	-7.137891	-7.137891
-68.094177	-7.048946	-7.048946
-68.181239	-6.961225	-6.961225
-68.266848	-6.874964	-6.874964
-68.351004	-6.790162	-6.790162
-68.433708	-6.706820	-6.706820
-68.514959	-6.624937	-6.624937
-68.594757	-6.544514	-6.544514
-68.673103	-6.465550	-6.465550
-68.749997	-6.388046	-6.388046
-68.825439	-6.312001	-6.312001
-68.899430	-6.237415	-6.237415
-68.971968	-6.164289	-6.164289
-69.043056	-6.092623	-6.092623
-69.112691	-6.022416	-6.022416
-69.180961	-5.953583	-5.953583
-69.248912	-5.885077	-5.885077
-69.315915	-5.817528	-5.817528
-69.381971	-5.750934	-5.750934
-69.447081	-5.685296	-5.685296
-69.511243	-5.620614	-5.620614
-69.574458	-5.556887	-5.556887
-69.636727	-5.494116	-5.494116
-69.698050	-5.432302	-5.432302
-69.758425	-5.371443	-5.371443
-69.817855	-5.311539	-5.311539
-69.876339	-5.252592	-5.252592
-69.933545	-5.194931	-5.194931
-69.988016	-5.140016	-5.140016
-70.041124	-5.086474	-5.086474
-70.094523	-5.032651	-5.032651
-70.148694	-4.978066	-4.978066
-70.202060	-4.924296	-4.924296
-70.254287	-4.871676	-4.871676
-70.304591	-4.820988	-4.820988
-70.354320	-4.770887	-4.770887
-70.403473	-4.721372	-4.721372
-70.452080	-4.672415	-4.672415
-70.500424	-4.623731	-4.623731
-70.548087	-4.575739	-4.575739
-70.595069	-4.528439	-4.528439
-70.641370	-4.481832	-4.481832
-70.686991	-4.435916	-4.435916
-70.731930	-4.390693	-4.390693
-70.776188	-4.346162	-4.346162
-70.819766	-4.302324	-4.302324
-70.862663	-4.259177	-4.259177
-70.904880	-4.216723	-4.216723
-70.946417	-4.174961	-4.174961
-70.987273	-4.133891	-4.133891
-71.027448	-4.093514	-4.093514
-71.066944	-4.053828	-4.053828
-71.105759	-4.014835	-4.014835
-71.144269	-3.976160	-3.976160
-71.182375	-3.937901	-3.937901
-71.219862	-3.900274	-3.900274
-71.256007	-3.864001	-3.864001
-71.291714	-3.828177	-3.828177
-71.327023	-3.792765	-3.792765
-71.361935	-3.757763	-3.757763
-71.396448	-3.723172	-3.723172
-71.430564	-3.688992	-3.688992
-71.464281	-3.655222	-3.655222
-71.497601	-3.621863	-3.621863
-71.530523	-3.588915	-3.588915
-71.563047	-3.556377	-3.556377
