# Supplementary material for: Current approaches to model extracellular electrical neural microstimulation
Source: Front Comput Neurosci. 2014 Feb 19;8:13. doi: 10.3389/fncom.2014.00013 (PMC3928616; doi:10.3389/fncom.2014.00013)
Supplement: Supplementary file 2 [file DataSheet2.ZIP › HybridApproach_Step2_CableEquation/Neuron/HybridApproach_x_0050_y0050_z0050_main.hoc]

objref Thresholds_file
Thresholds_file = new File()
Thresholds_file.aopen("HybridApproach_thresholds.txt")
xopen("Neuron_260um_Geometry.hoc")
xopen("Neuron_260um_passive.hoc")
xopen("HybridApproach_x_0050_y0050_z0050.hoc")
xopen("Neuron_260um_initial_parameters_CA.hoc")
xopen("Neuron_260um_procedures.hoc")
run1()
Thresholds_file.close()
