# Supplementary material for: Current approaches to model extracellular electrical neural microstimulation
Source: Front Comput Neurosci. 2014 Feb 19;8:13. doi: 10.3389/fncom.2014.00013 (PMC3928616; doi:10.3389/fncom.2014.00013)
Supplement: Supplementary file 3 [file DataSheet3.ZIP]

Archive with 1 entries (1 files):
- WholeFEMApproach_FiniteElementModel.mph
